# Supplementary material for: Influenza like Illness among Medical Residents Anticipates Influenza Diffusion in General Population: Data from a National Survey among Italian Medical Residents
Source: PLoS One. 2016 Dec 20;11(12):e0168546. doi: 10.1371/journal.pone.0168546 (PMC5173364; doi:10.1371/journal.pone.0168546)
Supplement: S1 Dataset — (XLS) [file pone.0168546.s001.xls]

## Sheet: Medical residents ILI dataset
Gender	Year of birth	Age	Specialty duties	Post-graduate medical school	Post-graduate medical school headquarters	Post-graduate medical school headquarters setting	Smoked more than 100 cigarettes	Washing hands' frequency	Do you have more risk of influenza complications than general population?	Regular use of personal protective equipment	Ili during 2011-2012 infuenza season	Mean ILI incidence during 2011-2012 influenza season	Peak ILI incidence x1000 during 2011-2012 influenza season	If yes, wich month you have ILI?	ILI during november 2011	ILI during december 2011	ILI during january 2012	ILI during february 2012	ILI during march 2012	Vaccination type during 2009_2010 season	Vaccination during 2009_2010 season	Vaccination during 2010_2011 season	Vaccination during 2011_2012 season
male	1984	28	2	Biochimica clinica	10	2	0	0	0	1	0	1	13.1		0	0	0	0	0	0	0	0	0
female	1984	28	0	malattie dell'apparato cardiovascolare	10	2	0	0	1	1	0	1	13.1		0	0	0	0	0	0	0	0	0
male	1975	37	0	pediatria	5	2	1	1	1	2	1	0	8.7	2011-12-01	0	1	0	0	0	0	0	0	0
male	1982	30	0	Oncologia	11	2	0	0	2	0	0	0	6		0	0	0	0	0	0	0	0	0
male	1982	30	2	Patologia clinica	4	2	0	0	0	2	1	0	6	2012-02-01	0	0	0	1	0	0	0	0	0
female	1982	30	0	Dermatologia	1	2	1	1	0	0	1	0	6.1	Nov 2011, Dec 2011, Feb 2012	1	1	0	1	0	0	0	0	0
female	1982	30	2	medicina fisica e riabilitazione	1	2	1	0	1	0	0	0	6.1		0	0	0	0	0	0	0	0	0
female	1982	30	2	medicina fisica e riabilitazione	1	2	1	0	1	0	0	0	6.1		0	0	0	0	0	0	0	0	0
female	1984	28	2	radiodiagnostica	5	2	0	0	1	0	0	0	8.7		0	0	0	0	0	0	0	0	0
female	1982	30	1	Chirurgia	8	2	0	0	1	1	0	0	6		0	0	0	0	0	0	0	0	0
female	1986	26	1	Chirurgia Generale	11	2	1	0	0	0	0	0	6		0	0	0	0	0	0	0	0	0
male	1978	34	2	igiene e medicina preventiva	4	2	1	1	1	0	0	0	6		0	0	0	0	0	0	0	0	0
female	1966	46	0	medicina interna	11	2	0	1	1	0	0	0	6		0	0	0	0	0	3	1	1	0
male	1984	28	1	chirurgia maxillo-facciale	10	2	0	0	0	1	0	1	13.1		0	0	0	0	0	0	0	0	0
male	1981	31	1	Neurochirurgia	16	1	0	2	1	0	0	0	7.2		0	0	0	0	0	0	0	0	0
female	1984	28	2	Radiodiagnostica	16	1	1	2	1	2	0	0	7.2		0	0	0	0	0	0	0	0	0
male	1985	27	0	Endocrinologia	17	0	0	1	1	0	0	1	11.6		0	0	0	0	0	0	0	0	0
female	1984	28	0	neurologia	13	0	1	0	0	0	0	0	8.5		0	0	0	0	0	0	0	0	0
male	1984	28	0	malattie apparato cardiovascolare	16	1	0	0	2	1	1	0	7.2	2012-01-01	0	0	1	0	0	0	0	1	0
female	1983	29	2	radioterapia	14	1	0	0	0	0	1	1	14.1	2012-01-01	0	0	1	0	0	0	0	0	0
female	1984	28	1	Chirurgia Generale	15	1	0	0	1	1	1	1	14.1	2012-02-01	0	0	0	1	0	0	0	0	0
female	1981	31	2	medicina fisica e riabilitazione	2	0	0	1	0	0	0	1	11.7		0	0	0	0	0	0	0	0	0
male	1984	28	2	anestesia, rianimazione e terapia intensiva	0	0	0	0	1	0	0	1	10.2		0	0	0	0	0	0	0	0	0
male	1982	30	0	Medicina d'Emergenza-Urgenza	12	0	0	0	1	1	0	1	11.7		0	0	0	0	0	0	0	0	0
male	1978	34	0	MEDICINA EMERGENZE URGENZE	12	0	0	0	0	0	0	1	11.7		0	0	0	0	0	0	0	0	0
male	1982	30	2	anestesia e rianimazione	0	0	1	0	0	1	1	1	10.2	2012-02-01	0	0	0	1	0	0	0	0	0
female	1983	29	0	Pediatria	15	1	0	0	1	0	1	1	14.1	Nov 2011, Jan 2012	1	0	0	0	0	0	0	0	0
female	1983	29	2	radiodiagnostica	9	0	0	0	1	0	0	1	11.7		0	0	0	0	0	0	0	0	0
female	1984	28	2	radiologia	16	1	1	1	1	1	0	0	7.2		0	0	0	0	0	0	0	0	0
female	1982	30	2	Genetica Medica	14	1	1	0	1	0	0	1	14.1		0	0	0	0	0	0	0	0	0
female	1982	30	2	Genetica Medica	14	1	1	0	1	0	0	1	14.1		0	0	0	0	0	0	0	0	0
male	1982	30	2	Microbiologia e Virologia	0	0	0	0	0	1	1	1	10.2	2012-01-01	0	0	1	0	0	0	0	0	0
male	1982	30	0	pediatria	0	0	1	1	1	2	0	1	10.2		0	0	0	0	0	0	0	0	0
male	1982	30	0	Medicina Interna	15	1	1	2	0	0	1	1	14.1	2012-01-01	0	0	1	0	0	0	0	0	0
male	1975	37	2	anestesia e rianimazione	0	0	0	0	0	1	0	1	10.2		0	0	0	0	0	0	0	0	0
female	1982	30	2	Anatomia Patologica	2	0	1	2	1	0	1	1	11.7	2011-11-01	1	0	0	0	0	0	0	0	0
female	1983	29	2	anestesia e rianimazione	3	0	0	0	0	1	1	0	8.5	2011-11-01	1	0	0	0	0	0	0	0	0
male	1984	28	1	Chirurgia generale	16	1	0	0	0	0	1	0	7.2	2012-03-01	0	0	0	0	1	0	0	0	0
male	1978	34	2	Radioterapia oncologica	16	1	0	0	0	0	0	0	7.2		0	0	0	0	0	0	0	0	0
female	1983	29	2	Anatomia Patologica	16	1	1	1	1	0	0	0	7.2		0	0	0	0	0	0	0	0	0
male	1980	32	2	Patologia clinica	14	1	0	0	1	1	0	1	14.1		0	0	0	0	0	0	0	0	0
male	1979	33	2	radiodiagnostica	7	1	0	0	1	0	0	1	11.8		0	0	0	0	0	0	0	0	0
female	1982	30	0	endocrinologia e malattie del ricambio	6	1	0	0	2	1	0	1	11.8		0	0	0	0	0	0	0	0	0
female	1983	29	2	radiodiagnostica	17	0	0	0	0	0	1	1	11.6	2011-12-01	0	1	0	0	0	0	0	0	0
female	1982	30	1	urologia	0	0	0	0	1	0	0	1	10.2		0	0	0	0	0	0	0	0	0
female	1977	35	0	nefrologia	2	0	1	0	0	0	0	1	11.7		0	0	0	0	0	0	0	0	0
female	1983	29	1	ortopedia	9	0	0	0	2	0	0	1	11.7		0	0	0	0	0	0	0	0	0
female	1980	32	0	Nefrologia	16	1	0	1	1	0	0	0	7.2		0	0	0	0	0	0	0	0	0
male	1979	33	0	nefrologia	16	1	1	1	2	0	1	0	7.2	2012-03-01	0	0	0	0	1	0	0	0	0
female	1982	30	0	Pediatria	9	0	0	0	2	2	0	1	11.7		0	0	0	0	0	0	0	0	0
female	1983	29	0	Pediatria	9	0	0	0	0	2	0	1	11.7		0	0	0	0	0	0	0	0	0
female	1968	44	0	psichiatria	5	2	0	2	1	2	0	0	8.7		0	0	0	0	0	0	0	0	0
female	1981	31	2	radiodiagnostica	7	1	0	1	0	0	1	1	11.8	Dec 2011, Mar 2012	0	1	0	0	1	0	0	0	0
female	1965	47	2	igiene e medicina preventiva	10	2	0	2	1	1	1	1	13.1	2012-01-01	0	0	1	0	0	0	0	0	0
female	1984	28	2	medicina legale e delle assicurazioni	15	1	0	0	1	0	0	1	14.1		0	0	0	0	0	0	0	0	0
male	1978	34	2	patologia clinica	4	2	1	0	1	1	1	0	6	2011-12-01	0	1	0	0	0	0	0	0	0
male	1983	29	1	chirurgia maxillofaciale	8	2	1	0	0	1	1	0	6	Dec 2011, Jan 2012	0	1	1	0	0	0	0	0	0
male	1984	28	1	urologia	15	1	0	0	0	1	0	1	14.1		0	0	0	0	0	3	1	1	0
male	1977	35	2	Radiodiagnostica	11	2	0	0	0	0	0	0	6		0	0	0	0	0	0	0	0	0
female	1985	27	2	Radiodiagnostica	16	1	1	2	1	2	1	0	7.2	2011-12-01	0	1	0	0	0	0	0	0	0
female	1984	28	0	pediatria	14	1	0	0	1	0	1	1	14.1	2012-01-01	0	0	1	0	0	0	0	0	0
male	1982	30	1	ortopedia	8	2	0	0	1	0	1	0	6	2012-01-01	0	0	1	0	0	0	0	0	0
male	1978	34	0	malattie dell'apparato respiratorio	1	2	0	1	0	0	0	0	6.1		0	0	0	0	0	0	0	0	0
male	1984	28	0	dermatologia	16	1	0	0	2	0	0	0	7.2		0	0	0	0	0	0	0	0	0
male	1983	29	0	malattie dell'apparato cardiovascolare	10	2	0	0	.	0	0	1	13.1		0	0	0	0	0	0	0	0	0
female	1985	27	0	pediatria	8	2	0	0	0	0	0	0	6		0	0	0	0	0	2	1	1	1
female	1967	45	0	scienza dell'alimentazione	15	1	0	0	1	1	1	1	14.1	2011-11-01	1	0	0	0	0	0	0	0	1
male	1981	31	1	ortopedia e traumatologia	2	0	1	0	1	0	0	1	11.7		0	0	0	0	0	0	0	0	0
female	1984	28	2	Medicina del lavoro	10	2	0	1	1	2	0	1	13.1		0	0	0	0	0	0	0	0	0
female	1984	28	2	Medicina del lavoro	10	2	0	1	1	2	0	1	13.1		0	0	0	0	0	0	0	0	0
female	1984	28	2	igiene e medicina preventiva	1	2	0	0	1	2	1	0	6.1	2012-01-01	0	0	1	0	0	0	0	0	0
female	1983	29	0	gastroenterologia	10	2	0	2	1	0	1	1	13.1	2012-02-01	0	0	0	1	0	0	0	0	0
female	1983	29	0	psichiatria	10	2	1	1	1	2	1	1	13.1	2011-12-01	0	1	0	0	0	0	0	0	0
female	1984	28	1	ginecologia e ostetricia	2	0	0	1	0	2	0	1	11.7		0	0	0	0	0	0	0	0	0
male	1984	28	2	Microbiologia	2	0	0	0	1	0	1	1	11.7	2012-03-01	0	0	0	0	1	0	0	1	0
female	1985	27	0	gastroenterologia	10	2	0	0	1	0	1	1	13.1	Dec 2011, Jan 2012	0	1	1	0	0	0	0	0	0
male	1982	30	2	Igiene e Medicina Preventiva	13	0	0	2	1	2	1	0	8.5	Dec 2011, Mar 2012	0	1	0	0	1	0	0	0	0
female	1958	54	2	Igiene e Medicina Preventiva	0	0	0	0	1	0	1	1	10.2	2012-02-01	0	0	0	1	0	0	0	0	0
male	1978	34	2	IGIENE E MEDICINA PREVENTIVA	10	2	0	1	0	0	1	1	13.1	2011-12-01	0	1	0	0	0	0	0	0	0
female	1982	30	1	chirurgia generale	10	2	1	0	1	1	0	1	13.1		0	0	0	0	0	0	0	0	0
female	1965	47	2	igiene e medicina preventiva	10	2	0	0	1	2	0	1	13.1		0	0	0	0	0	0	0	0	0
female	1981	31	0	gastroenterologia	10	2	0	1	1	0	1	1	13.1	2012-01-01	0	0	1	0	0	0	0	0	1
female	1980	32	2	igiene e medicina preventiva	8	2	0	0	1	1	0	0	6		0	0	0	0	0	0	0	0	0
female	1984	28	0	gastroenterologia	10	2	0	2	2	2	0	1	13.1		0	0	0	0	0	0	0	0	0
male	1985	27	2	Anestesia e rianimazione	14	1	1	1	1	1	1	1	14.1	2012-01-01	0	0	1	0	0	0	0	0	0
male	1982	30	1	otorinolaringoiatria	14	1	0	1	2	2	0	1	14.1		0	0	0	0	0	0	0	0	0
male	1982	30	1	otorinolaringoiatria	14	1	0	1	2	2	0	1	14.1		0	0	0	0	0	0	0	0	0
male	1981	31	2	igiene e medicina preventiva	6	1	0	0	0	0	0	1	11.8		0	0	0	0	0	0	0	0	0
male	1983	29	1	UROLOGIA	17	0	0	1	1	0	0	1	11.6		0	0	0	0	0	0	0	0	0
female	1981	31	0	Oncologia medica	13	0	0	0	0	0	0	0	8.5		0	0	0	0	0	0	0	1	1
male	1982	30	2	anestesia	5	2	1	0	0	1	1	0	8.7	2012-01-01	0	0	1	0	0	0	0	0	0
male	1979	33	1	chirurgia generale e d'urgenza	6	1	0	0	0	0	1	1	11.8	2012-03-01	0	0	0	0	1	2	1	0	0
male	1986	26	0	Dermatologia e venereologia	16	1	0	0	1	1	1	0	7.2	2011-11-01	1	0	0	0	0	0	0	0	0
male	1978	34	1	ginecologia e ostetricia	1	2	1	1	0	0	0	0	6.1		0	0	0	0	0	1	1	0	0
female	1985	27	0	dermatologia	10	2	0	0	1	0	1	1	13.1	2011-12-01	0	1	0	0	0	0	0	0	0
male	1979	33	1	chirurgia generale I	1	2	0	0	0	1	1	0	6.1	2012-02-01	0	0	0	1	0	0	0	0	0
female	1980	32	1	ortopedia	1	2	1	0	0	0	0	0	6.1		0	0	0	0	0	0	0	0	0
female	1984	28	0	pediatria	1	2	0	1	0	2	0	0	6.1		0	0	0	0	0	0	0	0	0
female	1983	29	0	pediatria	1	2	0	0	0	2	1	0	6.1	2012-01-01	0	0	1	0	0	0	0	0	0
female	1983	29	0	pediatria	1	2	0	0	0	2	1	0	6.1	2012-01-01	0	0	1	0	0	0	0	0	0
male	1985	27	0	endocrinologia	16	1	0	1	1	0	0	0	7.2		0	0	0	0	0	0	0	0	0
female	1980	32	1	neurochirurgia	5	2	0	0	0	0	0	0	8.7		0	0	0	0	0	0	0	0	0
female	1980	32	1	neurochirurgia	5	2	0	0	0	0	0	0	8.7		0	0	0	0	0	0	0	0	0
female	1984	28	2	medicina legale	1	2	0	0	1	1	0	0	6.1		0	0	0	0	0	0	0	0	0
female	1982	30	2	MEDICINA LEGALE	10	2	0	2	1	2	1	1	13.1	2012-01-01	0	0	1	0	0	0	0	0	0
female	1980	32	0	Neurofisiopatologia	14	1	1	0	1	0	0	1	14.1		0	0	0	0	0	0	0	0	0
female	1984	28	2	anestesia e rianimazione	1	2	1	1	1	1	0	0	6.1		0	0	0	0	0	0	0	0	0
female	1981	31	2	Medicina legale	4	2	1	0	1	0	1	0	6	2012-03-01	0	0	0	0	1	0	0	0	0
female	1982	30	2	anatomia patologica	7	1	0	0	0	0	0	1	11.8		0	0	0	0	0	0	0	0	0
male	1984	28	2	Medicina Nucleare	8	2	1	0	1	0	0	0	6		0	0	0	0	0	1	1	0	0
male	1983	29	2	Medicina fisica e riabilitattiva	4	2	0	1	1	0	0	0	6		0	0	0	0	0	0	0	1	0
female	1980	32	1	ginecologia	1	2	0	0	0	2	1	0	6.1	2011-12-01	0	1	0	0	0	0	0	0	0
male	1984	28	1	Chirurgia Generale	11	2	0	1	0	1	1	0	6	2011-12-01	0	1	0	0	0	0	0	0	0
male	1984	28	1	Chirurgia Generale	11	2	0	1	0	1	1	0	6	2011-12-01	0	1	0	0	0	0	0	0	0
male	1981	31	1	ortopedia e traumatologia	16	1	0	1	0	0	1	0	7.2	2011-11-01	1	0	0	0	0	0	0	0	0
male	1982	30	2	microbiologia e virologia	11	2	0	0	0	0	1	0	6	2012-01-01	0	0	1	0	0	0	0	0	0
female	1985	27	2	Scienza dell'alimentazione	6	1	0	0	1	0	1	1	11.8	2012-02-01	0	0	0	1	0	0	0	0	0
female	1983	29	2	Radiodiagnostica	7	1	0	0	0	1	1	1	11.8	Nov 2011, Dec 2011, Jan 2012, Mar 2012	1	1	0	0	1	0	0	0	0
male	1979	33	0	geriatria	4	2	0	1	0	0	0	0	6		0	0	0	0	0	0	0	0	0
female	1984	28	2	Radiodiagnostica	7	1	0	0	0	0	1	1	11.8	2012-01-01	0	0	1	0	0	3	1	1	0
male	1982	30	1	chirurgia vascolare	6	1	1	0	0	0	1	1	11.8	2011-12-01	0	1	0	0	0	0	0	0	0
female	1977	35	2	Patologia Clinica	6	1	0	0	0	0	1	1	11.8	Dec 2011, Feb 2012	0	1	0	1	0	3	1	1	1
female	1985	27	1	chirurgia	4	2	0	1	0	0	1	0	6	Nov 2011, Dec 2011, Jan 2012	1	1	0	0	0	3	1	1	0
female	1985	27	1	urologia	11	2	0	0	0	0	1	0	6	Jan 2012, Mar 2012	0	0	1	0	1	0	0	0	1
male	1978	34	1	Ginecologia ed Ostetricia	2	0	1	1	0	0	1	1	11.7	2012-01-01	0	0	1	0	0	1	1	0	0
female	1982	30	0	pediatria	2	0	0	2	1	2	0	1	11.7		0	0	0	0	0	0	0	0	0
female	1981	31	2	Radiologia	0	0	1	0	1	1	0	1	10.2		0	0	0	0	0	0	0	0	0
female	1982	30	0	medicina interna	2	0	0	0	2	0	1	1	11.7	2012-01-01	0	0	1	0	0	0	0	0	0
female	1982	30	1	Oculistica	2	0	0	0	1	1	1	1	11.7	2012-01-01	0	0	1	0	0	0	0	0	0
female	1982	30	0	medicina interna	0	0	1	1	1	0	0	1	10.2		0	0	0	0	0	0	0	0	0
female	1985	27	0	pediatria	0	0	0	1	1	0	0	1	10.2		0	0	0	0	0	0	0	0	0
female	1983	29	0	Geriatira	0	0	1	1	1	0	1	1	10.2	2012-01-01	0	0	1	0	0	0	0	0	0
female	1984	28	0	oncologia medica	13	0	0	0	1	1	0	0	8.5		0	0	0	0	0	0	0	0	0
male	1983	29	2	Medicina del Lavoro	9	0	1	1	0	2	1	1	11.7	2012-02-01	0	0	0	1	0	0	0	0	0
female	1980	32	0	dermatologia e venerologia	12	0	1	1	1	0	1	1	11.7	2012-01-01	0	0	1	0	0	2	1	0	0
female	1982	30	1	Oftalmologia	2	0	1	0	1	0	0	1	11.7		0	0	0	0	0	0	0	0	0
female	1982	30	2	Anestesia	17	0	0	0	0	0	1	1	11.6	2012-01-01	0	0	1	0	0	2	1	0	0
female	1983	29	2	Medicina Legale	0	0	0	0	1	0	0	1	10.2		0	0	0	0	0	0	0	0	0
female	1985	27	0	Pediatria	13	0	0	0	0	0	1	0	8.5	2012-01-01	0	0	1	0	0	0	0	0	0
female	1984	28	1	Ginecologia ed Ostetricia	2	0	0	0	1	0	0	1	11.7		0	0	0	0	0	0	0	0	0
female	1977	35	0	Psichiatria	2	0	0	0	1	0	0	1	11.7		0	0	0	0	0	0	0	0	0
female	1971	41	0	medicina d'emergenza urgenza	17	0	0	2	0	0	0	1	11.6		0	0	0	0	0	0	0	0	0
male	1979	33	1	ortopedia e traumatologia	2	0	0	0	1	0	0	1	11.7		0	0	0	0	0	0	0	0	0
female	1983	29	0	nefrologia	2	0	0	0	0	0	1	1	11.7	Nov 2011, Dec 2011, Jan 2012	1	1	0	0	0	2	1	0	0
female	1985	27	2	medicina fisica e riabilitativa	13	0	0	2	1	0	1	0	8.5	2012-01-01	0	0	1	0	0	0	0	0	0
female	1984	28	2	ANESTESIA E RIANIMAZIONE	9	0	0	0	0	1	1	1	11.7	2012-03-01	0	0	0	0	1	0	0	0	0
female	1984	28	2	ANESTESIA E RIANIMAZIONE	9	0	0	0	0	1	1	1	11.7	2012-03-01	0	0	0	0	1	0	0	0	0
female	1979	33	0	pediatria	13	0	1	0	1	0	0	0	8.5		0	0	0	0	0	2	1	1	1
female	1984	28	0	Endocrinologia	0	0	0	1	1	0	0	1	10.2		0	0	0	0	0	3	1	1	1
female	1975	37	2	igiene	4	2	0	1	1	2	0	0	6		0	0	0	0	0	0	0	0	0
female	1975	37	2	igiene	4	2	0	1	1	2	0	0	6		0	0	0	0	0	0	0	0	0
female	1979	33	0	patologia clinica	11	2	0	0	1	0	1	0	6	2012-01-01	0	0	1	0	0	0	0	0	0
male	1984	28	2	Radiologia	11	2	1	1	1	2	0	0	6		0	0	0	0	0	2	1	0	0
female	1983	29	0	Psichiatria	9	0	0	0	1	2	0	1	11.7		0	0	0	0	0	0	0	0	0
female	1984	28	0	geriatria	0	0	0	0	1	0	1	1	10.2	Jan 2012, Mar 2012	0	0	1	0	1	0	0	0	0
female	1982	30	2	Anatomia Patologica	6	1	0	0	1	1	1	1	11.8	2012-01-01	0	0	1	0	0	0	0	0	0
female	1981	31	2	radioterapia	14	1	0	0	0	1	0	1	14.1		0	0	0	0	0	0	0	0	0
female	1982	30	2	Radiodiagnostica	1	2	0	1	0	1	1	0	6.1	2011-11-01	1	0	0	0	0	0	0	0	0
male	1983	29	2		16	1	0	2	1	1	0	0	7.2		0	0	0	0	0	0	0	0	0
male	1979	33	1	Chirurgia dell'Apparato Digerente	16	1	1	1	1	0	0	0	7.2		0	0	0	0	0	0	0	0	0
male	1983	29	1	Oftalmologia	16	1	0	1	0	1	0	0	7.2		0	0	0	0	0	0	0	0	0
female	1985	27	0	Pediatria	15	1	1	1	0	0	1	1	14.1	2011-12-01	0	1	0	0	0	0	0	0	0
male	1983	29	0	oncologia	15	1	0	0	1	0	0	1	14.1		0	0	0	0	0	0	0	0	0
female	1984	28	0	endocrinologia e malattie del ricambio	4	2	0	1	1	2	0	0	6		0	0	0	0	0	0	0	0	0
female	1979	33	0	endocrinologia e malattie del ricambio	11	2	0	1	0	0	0	0	6		0	0	0	0	0	3	1	1	0
male	1980	32	1	chirurgia	4	2	0	1	0	0	0	0	6		0	0	0	0	0	1	1	1	1
female	1980	32	0	neuropsichiatria infantile	1	2	0	1	1	0	1	0	6.1	2012-01-01	0	0	1	0	0	1	1	0	0
female	1981	31	1	Ginecologia ed ostetricia	0	0	0	0	0	0	0	1	10.2		0	0	0	0	0	3	1	1	0
female	1985	27	0	dermatologia	17	0	0	0	1	0	0	1	11.6		0	0	0	0	0	0	0	0	0
male	1980	32	2	radiologia	0	0	0	0	2	0	0	1	10.2		0	0	0	0	0	0	0	0	0
female	1983	29	0	Pediatria	12	0	0	1	0	0	1	1	11.7	2012-01-01	0	0	1	0	0	0	0	1	0
female	1985	27	2	Medicina Legale	0	0	0	1	0	0	1	1	10.2	2011-11-01	1	0	0	0	0	0	0	0	0
male	1981	31	1	chirurgia generale	17	0	0	0	2	0	1	1	11.6	2011-12-01	0	1	0	0	0	0	0	0	0
female	1979	33	2	medicina fisica e riabilitazione	0	0	0	0	0	1	1	1	10.2	2012-01-01	0	0	1	0	0	0	0	0	0
male	1982	30	2	radiologia	0	0	1	1	2	0	0	1	10.2		0	0	0	0	0	0	0	0	0
male	1982	30	0	Medicina dello Sport	0	0	0	0	0	2	1	1	10.2	2012-01-01	0	0	1	0	0	0	0	0	0
female	1983	29	2	Medicina del Lavoro	12	0	0	0	0	0	0	1	11.7		0	0	0	0	0	0	0	0	0
female	1984	28	0	med interna	0	0	1	1	2	2	1	1	10.2	2012-03-01	0	0	0	0	1	0	0	0	0
female	1984	28	2	Medicina del Lavoro	3	0	0	1	1	0	0	0	8.5		0	0	0	0	0	0	0	0	0
male	1983	29	2	Anatomia Patologica	13	0	0	1	1	0	1	0	8.5	2012-01-01	0	0	1	0	0	0	0	0	0
male	1985	27	0	oncologia	17	0	1	0	1	0	1	1	11.6	2012-01-01	0	0	1	0	0	0	0	0	0
female	1985	27	1	Oftalmologia	2	0	0	0	1	0	1	1	11.7	Nov 2011, Dec 2011	1	1	0	0	0	0	0	0	0
male	1982	30	2	Medicina Fisica e Riabilitativa	0	0	0	1	1	2	0	1	10.2		0	0	0	0	0	0	0	0	0
female	1981	31	2	Medicina del Lavoro	0	0	0	0	1	0	1	1	10.2	2011-12-01	0	1	0	0	0	3	1	0	0
female	1983	29	1	Ginecologia ed ostetricia	3	0	0	0	0	0	0	0	8.5		0	0	0	0	0	0	0	0	0
female	1985	27	2	medicina legale	17	0	0	0	1	1	1	1	11.6	2012-02-01	0	0	0	1	0	0	0	0	0
female	1981	31	2	anestesia e rianimazione	13	0	0	0	0	0	1	0	8.5	2012-03-01	0	0	0	0	1	0	0	0	0
female	1984	28	2	Genetica Medica	2	0	1	1	2	2	0	1	11.7		0	0	0	0	0	0	0	0	0
female	1985	27	0	Cardiologia	0	0	0	1	0	2	1	1	10.2	2012-03-01	0	0	0	0	1	3	1	1	1
male	1981	31	1	ORL	2	0	1	0	0	0	0	1	11.7		0	0	0	0	0	2	1	1	0
male	1983	29	2	Anestesia rianimazione e terapia intensiva	1	2	0	1	0	0	1	0	6.1	2011-12-01	0	1	0	0	0	1	1	0	0
female	1982	30	1	Ginecologia ed ostetricia	1	2	1	0	0	1	1	0	6.1	2012-01-01	0	0	1	0	0	0	0	0	0
male	1984	28	0	Malattie dell'apparato cardiovascolare	0	0	0	1	2	2	0	1	10.2		0	0	0	0	0	0	0	0	0
male	1986	26	2	Anestesia e rianimazione	10	2	0	1	0	1	1	1	13.1	2011-12-01	0	1	0	0	0	0	0	0	0
female	1985	27	2	Radiodiagnostica	4	2	0	2	1	2	0	0	6		0	0	0	0	0	0	0	0	0
female	1983	29	0	Psichiatria	13	0	0	0	1	0	1	0	8.5	2011-12-01	0	1	0	0	0	0	0	0	0
female	1980	32	2	Anestesia e Rianimazione	17	0	0	0	0	0	0	1	11.6		0	0	0	0	0	0	0	0	0
female	1983	29	1	Chirurgia generale	6	1	0	0	1	0	0	1	11.8		0	0	0	0	0	2	1	0	0
male	1984	28	1	Chirurgia Generale	13	0	1	1	0	1	0	0	8.5		0	0	0	0	0	3	1	1	1
male	1980	32	0	Oncologia	14	1	0	0	1	0	0	1	14.1		0	0	0	0	0	0	0	0	0
male	1984	28	0	cardiologia	7	1	0	2	0	2	0	1	11.8		0	0	0	0	0	0	0	0	0
male	1981	31	1	chirurgia generale	7	1	1	0	1	1	1	1	11.8	2012-02-01	0	0	0	1	0	0	0	0	0
male	1984	28	1	Chirurgia Oncologica	11	2	1	1	0	0	1	0	6	2011-12-01	0	1	0	0	0	0	0	0	0
male	1983	29	0	medicina interna	14	1	0	0	0	0	1	1	14.1	2012-02-01	0	0	0	1	0	0	0	0	0
female	1983	29	1	chirurgia pediatrica	14	1	0	0	1	0	0	1	14.1		0	0	0	0	0	0	0	0	0
female	1982	30	1	chirurgia generale	17	0	1	1	1	0	0	1	11.6		0	0	0	0	0	1	1	0	0
male	1985	27	0	Geriatria	10	2	1	2	1	2	1	1	13.1	2011-12-01	0	1	0	0	0	0	0	0	0
female	1983	29	2	anestesia e rianimazione	10	2	0	0	0	0	0	1	13.1		0	0	0	0	0	0	0	0	0
male	1984	28	2	Anestesia e rianimazione	1	2	0	0	0	1	0	0	6.1		0	0	0	0	0	0	0	0	0
female	1985	27	2	Anestesia e Rianimazione	9	0	0	0	1	1	0	1	11.7		0	0	0	0	0	0	0	0	0
female	1981	31	1	toracica	0	0	0	0	1	1	0	1	10.2		0	0	0	0	0	0	0	0	0
female	1982	30	0	Neurologia	10	2	1	2	1	2	0	1	13.1		0	0	0	0	0	0	0	0	0
female	1982	30	0	Neurologia	10	2	1	2	1	2	0	1	13.1		0	0	0	0	0	0	0	0	0
male	1984	28	1	cardiochirurgia	2	0	0	0	2	0	0	1	11.7		0	0	0	0	0	0	0	0	0
female	1982	30	1	Chirurgia Generale	3	0	0	0	1	1	1	0	8.5	2011-11-01	1	0	0	0	0	0	0	0	0
female	1984	28	0	Medicina Interna	1	2	0	0	0	0	1	0	6.1	Nov 2011, Jan 2012	1	0	0	0	0	0	0	0	0
female	1982	30	0	psichiatria	3	0	0	2	1	0	0	0	8.5		0	0	0	0	0	3	1	1	1
male	1974	38	1	ortopedia	1	2	1	0	1	0	0	0	6.1		0	0	0	0	0	0	0	0	0
female	1985	27	2	medicina fisica e riabilitativa	10	2	0	0	1	0	1	1	13.1	2011-11-01	1	0	0	0	0	0	0	0	0
female	1985	27	2	medicina fisica e riabilitativa	10	2	0	0	1	0	1	1	13.1	2011-11-01	1	0	0	0	0	0	0	0	0
female	1983	29	0	Geruatria	13	0	0	0	0	0	0	0	8.5		0	0	0	0	0	0	0	0	0
male	1985	27	1	ginecologia e ostetricia	11	2	1	0	0	0	0	0	6		0	0	0	0	0	0	0	0	0
male	1975	37	0	meu	13	0	0	0	1	2	0	0	8.5		0	0	0	0	0	0	0	0	0
female	1984	28	0	cardiologia	2	0	0	1	0	2	0	1	11.7		0	0	0	0	0	0	0	0	0
female	1985	27	0	oncologia medica	0	0	0	0	1	0	1	1	10.2	Nov 2011, Dec 2011	1	1	0	0	0	0	0	0	0
female	1980	32	1	ortopedia	2	0	0	0	1	2	0	1	11.7		0	0	0	0	0	0	0	0	0
female	1980	32	1	ortopedia	2	0	0	0	1	2	0	1	11.7		0	0	0	0	0	0	0	0	0
female	1985	27	2	radiodiagnostica	16	1	0	2	0	2	1	0	7.2	2011-12-01	0	1	0	0	0	0	0	0	0
female	1985	27	2	radiodiagnostica	16	1	0	2	0	2	1	0	7.2	2011-12-01	0	1	0	0	0	0	0	0	0
female	1984	28	2	Radiodiagnostica	11	2	1	0	0	2	1	0	6	Dec 2011, Feb 2012	0	1	0	1	0	0	0	0	0
female	1983	29	2	Anestesia	0	0	1	1	1	1	1	1	10.2	2012-03-01	0	0	0	0	1	0	0	1	0
male	1972	40	1	chirurgia generale	11	2	0	0	0	0	1	0	6	2012-02-01	0	0	0	1	0	0	0	0	0
male	1981	31	2	Anestesia e Rianimazione	10	2	0	1	0	0	1	1	13.1	2012-01-01	0	0	1	0	0	0	0	0	0
female	1981	31	2	Radiodiagnostica	11	2	0	0	0	2	1	0	6	2012-01-01	0	0	1	0	0	0	0	0	0
male	1982	30	1	Chirurgia Generale	9	0	0	0	2	1	1	1	11.7	2012-02-01	0	0	0	1	0	0	0	0	0
male	1985	27	1	Chirurgia Generale	4	2	0	2	2	0	0	0	6		0	0	0	0	0	0	0	0	0
female	1980	32	1	ortopedia e traumatologia	2	0	0	0	0	0	1	1	11.7	2012-03-01	0	0	0	0	1	0	0	0	0
female	1980	32	1	Ginecologia e Ostetricia	0	0	0	0	1	0	0	1	10.2		0	0	0	0	0	0	0	0	0
male	1983	29	1	urologia	10	2	1	0	1	0	0	1	13.1		0	0	0	0	0	0	0	0	0
male	1983	29	1	urologia	10	2	1	0	1	0	0	1	13.1		0	0	0	0	0	0	0	0	0
female	1981	31	2	anestesia e rianimazione	10	2	0	2	1	0	0	1	13.1		0	0	0	0	0	0	0	0	0
male	1982	30	1	Chirurgia Generale	12	0	0	0	0	1	0	1	11.7		0	0	0	0	0	0	0	0	0
female	1984	28	2	anestesia e rianimazione	10	2	0	1	0	1	1	1	13.1	2012-03-01	0	0	0	0	1	0	0	0	0
female	1982	30	0	Oncologia Medica	2	0	0	1	1	0	0	1	11.7		0	0	0	0	0	0	0	0	0
female	1982	30	2	Radiodiagnostica	0	0	1	0	1	0	0	1	10.2		0	0	0	0	0	0	0	0	0
male	1983	29	2	Radiodiagnostica	2	0	0	1	0	2	0	1	11.7		0	0	0	0	0	0	0	0	0
female	1968	44	2	biochimica clinica ind tec	3	0	0	0	0	0	0	0	8.5		0	0	0	0	0	3	1	1	1
female	1982	30	0	oncologia	1	2	1	1	1	1	0	0	6.1		0	0	0	0	0	3	1	1	1
female	1982	30	2	anestesia e rianimazione	8	2	0	0	1	1	1	0	6	2012-03-01	0	0	0	0	1	3	1	0	0
male	1983	29	0	psichiatria	14	1	0	0	0	2	1	1	14.1	2012-02-01	0	0	0	1	0	0	0	0	0
male	1981	31	2	Medicina del Lavoro	14	1	0	0	1	0	1	1	14.1	2012-01-01	0	0	1	0	0	0	0	0	0
male	1984	28	0	gastroenterologia	1	2	0	0	0	0	0	0	6.1		0	0	0	0	0	1	1	0	0
male	1982	30	1	Otorinolaringoiatria	6	1	0	0	0	0	1	1	11.8	2012-02-01	0	0	0	1	0	0	0	0	0
male	1986	26	2	Anestesia e Rianimazione	0	0	0	0	0	1	1	1	10.2	2011-12-01	0	1	0	0	0	0	0	0	0
male	1984	28	0	neurologia	7	1	1	2	1	2	1	1	11.8	2012-01-01	0	0	1	0	0	0	0	0	0
female	1983	29	1	chirurgia generale	7	1	1	0	2	0	1	1	11.8	2012-02-01	0	0	0	1	0	2	1	0	0
female	1971	41	2	medicina legale	1	2	0	2	1	0	0	0	6.1		0	0	0	0	0	0	0	0	0
female	1985	27	1	Ginecologia ed ostetricia	2	0	0	0	1	1	1	1	11.7	2011-12-01	0	1	0	0	0	0	0	0	0
female	1985	27	0	Medicina d'Emergenza-Urgenza	12	0	1	0	0	0	1	1	11.7	2012-03-01	0	0	0	0	1	0	0	0	0
female	1985	27	0	Medicina d'Emergenza-Urgenza	12	0	1	0	0	0	1	1	11.7	2012-03-01	0	0	0	0	1	0	0	0	0
male	1983	29	1	ortopedia	16	1	1	0	1	0	0	0	7.2		0	0	0	0	0	0	0	0	0
female	1976	36	1	ObGyn	16	1	0	0	2	2	0	0	7.2		0	0	0	0	0	0	0	0	0
female	1984	28	0	Neurologia	4	2	0	1	1	0	0	0	6		0	0	0	0	0	0	0	1	0
female	1984	28	0	Neurologia	4	2	0	1	1	0	0	0	6		0	0	0	0	0	0	0	1	0
female	1984	28	0	Reumatologia	17	0	1	0	0	0	0	1	11.6		0	0	0	0	0	0	0	0	0
male	1982	30	2	igiene	14	1	0	1	1	2	1	1	14.1	2011-11-01	1	0	0	0	0	0	0	0	0
female	1983	29	0	Ortognatodonzia	14	1	0	0	0	1	0	1	14.1		0	0	0	0	0	0	0	0	0
female	1982	30	0	Endocrinologia	17	0	0	1	1	0	0	1	11.6		0	0	0	0	0	2	1	0	0
female	1984	28	2	Radioterapia	2	0	0	0	1	0	0	1	11.7		0	0	0	0	0	0	0	0	0
female	1984	28	2	Radioterapia	2	0	0	0	1	0	0	1	11.7		0	0	0	0	0	0	0	0	0
male	1975	37	0	geriatria	4	2	0	0	1	0	0	0	6		0	0	0	0	0	0	0	0	0
female	1984	28	1	Ginecologia e Ostetricia	2	0	0	0	0	0	0	1	11.7		0	0	0	0	0	0	0	0	0
female	1985	27	0	Ematologia	4	2	1	0	1	0	1	0	6	2012-02-01	0	0	0	1	0	0	0	0	0
female	1985	27	0	Ematologia	4	2	1	0	1	0	1	0	6	2012-02-01	0	0	0	1	0	0	0	0	0
male	1980	32	0	medicina interna	4	2	0	1	1	1	0	0	6		0	0	0	0	0	0	0	0	0
male	1982	30	1	Otorinolaringoiatria	16	1	1	0	1	1	1	0	7.2	2011-12-01	0	1	0	0	0	0	0	0	0
male	1979	33	1	chirurgia generale	15	1	0	0	1	0	1	1	14.1	2012-01-01	0	0	1	0	0	0	0	0	0
female	1985	27	1	Ginecologia ed Ostetricia	16	1	1	2	1	0	0	0	7.2		0	0	0	0	0	0	0	0	0
male	1985	27	2	Medicina Fisica e Riabilitativa	4	2	1	0	1	0	0	0	6		0	0	0	0	0	0	0	0	0
male	1982	30	0	medicina interna	17	0	0	0	0	2	1	1	11.6	2011-12-01	0	1	0	0	0	1	1	1	1
male	1982	30	0	medicina interna	17	0	0	0	0	2	1	1	11.6	2011-12-01	0	1	0	0	0	1	1	1	1
male	1984	28	1	Cardiochirurgia	16	1	1	1	1	1	1	0	7.2	2011-11-01	1	0	0	0	0	0	0	0	0
male	1982	30	0	endocrinologia	7	1	0	1	1	0	0	1	11.8		0	0	0	0	0	0	0	0	0
male	1982	30	0	endocrinologia	7	1	0	1	1	0	0	1	11.8		0	0	0	0	0	0	0	0	0
female	1985	27	2	Medicina Legale	10	2	1	0	1	2	1	1	13.1	2012-02-01	0	0	0	1	0	0	0	0	0
female	1977	35	0	pediatria	1	2	1	0	2	0	0	0	6.1		0	0	0	0	0	0	0	0	0
male	1984	28	1	Chirurgia generale	10	2	0	0	1	1	0	1	13.1		0	0	0	0	0	0	0	0	0
female	1983	29	0	Medicina Interna	11	2	0	0	0	2	0	0	6		0	0	0	0	0	0	0	0	0
female	1983	29	0	Medicina Interna	11	2	0	0	0	2	0	0	6		0	0	0	0	0	0	0	0	0
male	1982	30	0	Cardiologia	11	2	1	1	0	0	1	0	6	2012-03-01	0	0	0	0	1	0	0	0	0
male	1981	31	1	Chirurgia Generale	3	0	1	0	1	1	1	0	8.5	2012-01-01	0	0	1	0	0	0	0	0	0
female	1983	29	2	medicina del lavoro	12	0	0	0	2	2	0	1	11.7		0	0	0	0	0	0	0	0	0
female	1980	32	0	Pediatria	6	1	0	0	0	2	1	1	11.8	2012-02-01	0	0	0	1	0	0	0	0	0
female	1978	34	0	dermatologia e venereologia	14	1	0	1	0	0	0	1	14.1		0	0	0	0	0	0	0	0	0
female	1982	30	2	Igiene e Medicina Preventiva	6	1	0	1	1	0	1	1	11.8	2011-12-01	0	1	0	0	0	0	0	0	0
male	1976	36	2	Igiene e Medicina Preventiva	15	1	0	1	1	2	0	1	14.1		0	0	0	0	0	0	0	0	0
male	1982	30	1	Apparato digerente	16	1	1	0	1	1	1	0	7.2	2011-11-01	1	0	0	0	0	0	0	1	1
male	1984	28	0	pneumotisiologia	10	2	1	1	2	0	0	1	13.1		0	0	0	0	0	0	0	0	0
female	1983	29	0	Medicina Intena	11	2	1	0	0	0	0	0	6		0	0	0	0	0	0	0	0	0
female	1981	31	0	Geriatria	5	2	0	0	1	0	0	0	8.7		0	0	0	0	0	0	0	0	0
female	1984	28	2	Microbiologia e Virologia	4	2	0	1	1	2	1	0	6	2012-01-01	0	0	1	0	0	0	0	0	0
female	1979	33	2	MEDICINA DEL LAVORO	1	2	1	1	1	2	1	0	6.1	2011-12-01	0	1	0	0	0	3	1	1	0
female	1980	32	2	Igiene	0	0	0	0	1	2	1	1	10.2	2011-12-01	0	1	0	0	0	0	0	0	0
female	1985	27	0	Endocrinologia	13	0	0	0	1	0	1	0	8.5	2012-01-01	0	0	1	0	0	0	0	0	0
female	1975	37	2	patologia clinica	13	0	0	1	0	0	0	0	8.5		0	0	0	0	0	0	0	0	0
female	1983	29	1	Ginecologia ed ostetricia	0	0	0	0	1	0	0	1	10.2		0	0	0	0	0	2	1	0	0
female	1982	30	0	Medicina interna	2	0	0	0	2	0	1	1	11.7	2012-01-01	0	0	1	0	0	0	0	0	0
female	1982	30	0	Oncologia Medica	17	0	0	0	1	0	1	1	11.6	2011-11-01	1	0	0	0	0	0	0	0	0
male	1985	27	1	urologia	17	0	0	0	1	0	0	1	11.6		0	0	0	0	0	0	0	0	0
male	1984	28	2	Igiene	14	1	0	1	1	2	1	1	14.1	Nov 2011, Jan 2012	1	0	0	0	0	0	0	0	0
male	1983	29	1	cardiochirurgia	14	1	1	0	1	1	1	1	14.1	2012-01-01	0	0	1	0	0	0	0	0	0
female	1980	32	2	medicina legale	16	1	0	0	1	0	1	0	7.2	2012-01-01	0	0	1	0	0	0	0	0	0
female	1984	28	0	oncologia	7	1	0	0	0	2	1	1	11.8	2011-12-01	0	1	0	0	0	0	0	0	0
female	1984	28	0	Medicina interna	16	1	0	0	1	0	1	0	7.2	2012-02-01	0	0	0	1	0	0	0	0	0
female	1984	28	2	Anatomia Patologica	7	1	1	0	1	1	1	1	11.8	2012-01-01	0	0	1	0	0	0	0	0	0
female	1979	33	0	Pediatria	15	1	1	0	0	0	1	1	14.1	Dec 2011, Jan 2012	0	1	1	0	0	0	0	0	0
female	1984	28	0	Pediatria	15	1	1	0	1	0	0	1	14.1		0	0	0	0	0	0	0	0	0
male	1983	29	1	neurochirurgia	10	2	0	1	0	1	0	1	13.1		0	0	0	0	0	0	0	0	0
male	1982	30	1	ginecologia e ostetricia	8	2	0	2	0	0	1	0	6	2011-12-01	0	1	0	0	0	0	0	0	0
male	1983	29	1	ortopedia	10	2	1	0	0	2	1	1	13.1	2012-02-01	0	0	0	1	0	0	0	0	0
male	1980	32	0	Medicina Interna	1	2	0	1	1	0	0	0	6.1		0	0	0	0	0	0	0	0	0
female	1982	30	0	Oncologia	11	2	0	0	0	0	1	0	6	2012-03-01	0	0	0	0	1	0	0	0	0
female	1984	28	0	pediatria	8	2	0	0	1	0	0	0	6		0	0	0	0	0	0	0	0	0
male	1980	32	1	Oftalmologia	8	2	1	1	0	0	0	0	6		0	0	0	0	0	0	0	0	0
female	1984	28	2	radiodiagnostica	11	2	0	1	1	0	0	0	6		0	0	0	0	0	0	0	0	0
male	1982	30	0	nedicina interna	8	2	1	0	0	1	0	0	6		0	0	0	0	0	0	0	0	0
female	1983	29	2	anatomia patologica	1	2	0	1	1	1	0	0	6.1		0	0	0	0	0	0	0	0	0
male	1976	36	0	nefrologia	8	2	1	0	1	0	0	0	6		0	0	0	0	0	0	0	0	0
female	1976	36	1	Oftalmologia	5	2	0	1	0	0	1	0	8.7	2012-03-01	0	0	0	0	1	0	0	0	0
female	1983	29	0	pediatria	8	2	0	0	1	0	0	0	6		0	0	0	0	0	0	0	0	0
female	1985	27	2	radiodiagnostica	11	2	0	1	1	0	0	0	6		0	0	0	0	0	0	0	0	0
female	1980	32	0	Pediatria	9	0	0	0	1	0	1	1	11.7	2012-03-01	0	0	0	0	1	0	0	0	0
female	1982	30	0	Pediatria	3	0	0	0	0	0	1	0	8.5	2011-11-01	1	0	0	0	0	2	1	0	0
female	1982	30	1	Ginecologia ed ostetricia	3	0	0	0	0	1	1	0	8.5	2011-12-01	0	1	0	0	0	2	1	1	0
female	1984	28	2	anestesia e rianimazione	9	0	0	1	0	1	1	1	11.7	2011-12-01	0	1	0	0	0	0	0	0	0
female	1980	32	0	psichiatria	3	0	0	2	1	2	1	0	8.5	2012-01-01	0	0	1	0	0	0	0	0	0
female	1982	30	2	medicina del lavoro	9	0	0	0	0	1	0	1	11.7		0	0	0	0	0	0	0	0	0
male	1983	29	1	chirurgia generale	13	0	0	0	0	0	1	0	8.5	2011-11-01	1	0	0	0	0	0	0	0	0
male	1985	27	1	chirurgia palstica ricostruttiva ed estetica	12	0	1	0	1	1	0	1	11.7		0	0	0	0	0	2	1	0	0
female	1980	32	2	Radiodiagnostica	9	0	0	0	0	0	0	1	11.7		0	0	0	0	0	0	0	0	0
male	1984	28	2	medicina del lavoro	12	0	1	2	1	0	0	1	11.7		0	0	0	0	0	0	0	0	0
female	1978	34	2	radiodiagnostica	2	0	0	0	2	0	0	1	11.7		0	0	0	0	0	1	1	0	0
female	1985	27	1	Ginecologia ed Ostetricia	17	0	0	1	1	1	0	1	11.6		0	0	0	0	0	0	0	0	0
female	1982	30	1	chirurgia generale	2	0	1	1	1	0	1	1	11.7	2012-01-01	0	0	1	0	0	0	0	0	0
female	1980	32	2	Anestesia e Rianimazione	12	0	1	1	0	0	0	1	11.7		0	0	0	0	0	2	1	0	0
female	1983	29	2	Anatomia Patologica	12	0	0	0	1	1	0	1	11.7		0	0	0	0	0	0	0	0	0
male	1982	30	0	medicina sport	3	0	0	1	1	0	0	0	8.5		0	0	0	0	0	0	0	0	0
male	1984	28	1	chirurgia vascolare	12	0	0	1	1	0	0	1	11.7		0	0	0	0	0	2	1	0	0
female	1985	27	0	Malattie dell'apparato cardiovascolare	13	0	0	1	0	2	0	0	8.5		0	0	0	0	0	0	0	0	0
female	1980	32	0	Malattie app respiratorio	12	0	1	0	1	0	1	1	11.7	2011-12-01	0	1	0	0	0	0	0	0	0
female	1984	28	2	radioterapia	2	0	0	0	1	2	0	1	11.7		0	0	0	0	0	0	0	0	0
male	1975	37	2	medicina legale	12	0	0	1	1	0	0	1	11.7		0	0	0	0	0	0	0	0	0
female	1981	31	0	Pediatria	9	0	0	0	0	0	0	1	11.7		0	0	0	0	0	1	1	0	0
male	1981	31	0	Malattie dell'apparato cardiovascolare	17	0	0	0	0	2	1	1	11.6	2012-01-01	0	0	1	0	0	0	0	0	0
male	1983	29	2	igiene	0	0	0	0	1	2	0	1	10.2		0	0	0	0	0	0	0	0	0
female	1980	32	2	Anestesia Rianimazione e Terapia Intensiva	16	1	1	0	0	1	1	0	7.2	2011-12-01	0	1	0	0	0	0	0	0	0
female	1983	29	2	Medicina del lavoro	3	0	0	0	0	0	0	0	8.5		0	0	0	0	0	0	0	0	0
male	1984	28	1	Chirurgia generale	17	0	0	0	1	0	0	1	11.6		0	0	0	0	0	0	0	0	0
female	1982	30	1	ginecologia e ostetricia	15	1	0	0	0	0	0	1	14.1		0	0	0	0	0	0	0	0	0
male	1984	28	2	Igiene e medicina preventiva	4	2	0	0	1	1	0	0	6		0	0	0	0	0	0	0	0	0
male	1982	30	2	Anestesia e rianimazione	13	0	1	0	1	1	0	0	8.5		0	0	0	0	0	0	0	0	0
female	1981	31	2	Biochimica clinica	10	2	0	1	1	1	0	1	13.1		0	0	0	0	0	0	0	0	0
male	1978	34	2	Medicina del Lavoro	13	0	0	0	2	0	1	0	8.5	2011-11-01	1	0	0	0	0	0	0	0	0
female	1984	28	2	Radioterapia	2	0	0	0	2	0	0	1	11.7		0	0	0	0	0	0	0	0	0
male	1981	31	0	Nefrologia	16	1	0	0	1	1	0	0	7.2		0	0	0	0	0	0	0	0	0
female	1983	29	0	scienza dell'alimentazione	15	1	0	1	2	0	1	1	14.1	2011-11-01	1	0	0	0	0	0	0	0	0
female	1983	29	2	Anatomia Patologica	13	0	0	0	2	1	0	0	8.5		0	0	0	0	0	0	0	0	0
female	1984	28	2	medicina del lavoro	8	2	0	0	1	2	0	0	6		0	0	0	0	0	0	0	0	0
male	1978	34	0	MICROBIOLOGIA E VIROLOGIA	15	1	1	0	1	0	1	1	14.1	2011-12-01	0	1	0	0	0	0	0	0	0
female	1982	30	1	Oftalmologia	13	0	0	0	1	0	1	0	8.5	Dec 2011, Jan 2012	0	1	1	0	0	1	1	1	0
female	1985	27	0	scienze dell'alimentazione	15	1	0	0	0	1	1	1	14.1	2012-01-01	0	0	1	0	0	0	0	0	0
female	1985	27	0	scienze dell'alimentazione	15	1	0	0	0	1	1	1	14.1	2012-01-01	0	0	1	0	0	0	0	0	0
female	1985	27	0	scienze dell'alimentazione	15	1	0	0	0	1	1	1	14.1	2012-01-01	0	0	1	0	0	0	0	0	0
male	1979	33	2	Igiene e Medicina Preventiva	0	0	1	0	1	2	1	1	10.2	2012-03-01	0	0	0	0	1	0	0	0	0
female	1984	28	2	radiodiagnostica	10	2	1	1	1	0	0	1	13.1		0	0	0	0	0	0	0	0	0
female	1984	28	1	chirurgia generale	13	0	0	1	1	0	0	0	8.5		0	0	0	0	0	0	0	1	0
female	1977	35	0	Scienze dell'Alimentazione	15	1	0	0	0	0	1	1	14.1	Dec 2011, Jan 2012, Feb 2012	0	1	1	1	0	0	0	0	0
male	1984	28	2	Audiologia e Foniatria	10	2	0	1	1	1	1	1	13.1	2011-12-01	0	1	0	0	0	0	0	0	0
male	1983	29	2	Igiene	9	0	0	1	0	2	0	1	11.7		0	0	0	0	0	0	0	0	0
male	1980	32	2	Igiene e sanit? pubblica	0	0	0	1	1	2	0	1	10.2		0	0	0	0	0	0	0	0	0
female	1956	56	2	igiene e meicina preventiva	15	1	0	1	1	2	0	1	14.1		0	0	0	0	0	0	0	0	0
male	1983	29	1	Chirurgia Generale	2	0	1	0	0	0	0	1	11.7		0	0	0	0	0	2	1	0	0
female	1984	28	1	chirurgia generale	10	2	0	1	0	1	0	1	13.1		0	0	0	0	0	0	0	0	0
female	1966	46	0	Igiene e Medicina preventiva	9	0	0	1	2	2	0	1	11.7		0	0	0	0	0	0	0	0	0
female	1981	31	2	Radiodiagnostica	9	0	0	0	0	1	0	1	11.7		0	0	0	0	0	0	0	0	0
male	1983	29	1	Ginecologia ed Ostetricia	10	2	0	1	1	1	0	1	13.1		0	0	0	0	0	0	0	0	0
male	1975	37	1	chirurgia toracica	8	2	1	0	1	1	1	0	6	Nov 2011, Mar 2012	1	0	0	0	1	0	0	0	0
male	1985	27	2	Radiodiagnostica	11	2	0	1	0	0	1	0	6	2012-03-01	0	0	0	0	1	0	0	0	0
male	1984	28	0	Medicnina Interna	14	1	0	0	0	0	0	1	14.1		0	0	0	0	0	0	0	0	0
female	1982	30	1	Ginecologia e ostetricia	5	2	0	0	0	0	1	0	8.7	2012-01-01	0	0	1	0	0	0	0	0	0
male	1985	27	0	Malattie Apparato Cardiovascolare	8	2	1	0	0	0	1	0	6	2012-03-01	0	0	0	0	1	0	0	0	0
male	1984	28	2	Radiodiagnostica	5	2	1	1	1	0	0	0	8.7		0	0	0	0	0	0	0	0	0
female	1985	27	1	Ch.plastica	4	2	0	0	1	1	1	0	6	2012-02-01	0	0	0	1	0	0	0	0	0
male	1983	29	2	radiodiagnostica	14	1	0	1	0	0	0	1	14.1		0	0	0	0	0	0	0	0	0
female	1982	30	0	psichiatria	6	1	0	1	0	2	1	1	11.8	Dec 2011, Jan 2012	0	1	1	0	0	1	1	1	0
female	1984	28	1	Chirurgia Generale	3	0	1	0	0	0	1	0	8.5	2011-11-01	1	0	0	0	0	0	0	0	0
female	1983	29	2	Medicina Fisica e Riabilitativa	12	0	0	2	1	0	1	1	11.7	2012-02-01	0	0	0	1	0	0	0	0	0
female	1983	29	0	Pediatria	6	1	0	0	0	0	1	1	11.8	Nov 2011, Dec 2011, Jan 2012, Feb 2012	1	1	0	1	0	2	1	0	0
male	1985	27	1	Orl	1	2	0	0	0	1	1	0	6.1	2012-03-01	0	0	0	0	1	0	0	0	0
female	1982	30	1	chir ped	16	1	0	0	0	1	0	0	7.2		0	0	0	0	0	0	0	0	0
male	1985	27	1	chirurgia generale	4	2	0	0	0	2	1	0	6	2011-12-01	0	1	0	0	0	0	0	0	0
female	1985	27	1	otorinolaringoiatria	6	1	1	0	0	0	0	1	11.8		0	0	0	0	0	1	1	1	0
male	1982	30	1	ortopedia e traumatologia	16	1	0	0	1	2	0	0	7.2		0	0	0	0	0	0	0	0	0
male	1983	29	0	Cardiologia	14	1	0	1	1	0	0	1	14.1		0	0	0	0	0	0	0	0	0
female	1981	31	2	Anestesia	10	2	0	0	1	0	1	1	13.1	2012-02-01	0	0	0	1	0	0	0	0	0
female	1982	30	1	ginecologia ed ostetricia	7	1	0	0	1	0	1	1	11.8	2012-03-01	0	0	0	0	1	0	0	0	0
male	1984	28	2	Radiodiagnostica	11	2	0	1	0	0	0	0	6		0	0	0	0	0	0	0	0	0
female	1974	38	2	Anestesia e rianimazione	10	2	1	0	1	0	0	1	13.1		0	0	0	0	0	0	0	0	0
female	1981	31	2	Medicina Legale	10	2	1	0	0	2	1	1	13.1	2012-01-01	0	0	1	0	0	0	0	0	0
female	1984	28	1	chirurgia generale	16	1	0	0	1	0	1	0	7.2	2011-11-01	1	0	0	0	0	0	0	0	0
female	1982	30	2	Anestesia e Rianimazione	11	2	1	1	0	0	0	0	6		0	0	0	0	0	0	0	0	0
female	1980	32	1	Ginecologia ed Ostetricia	15	1	0	1	0	1	1	1	14.1	Nov 2011, Mar 2012	1	0	0	0	1	0	0	0	0
female	1982	30	2	anestesia e rianimazione	4	2	0	0	1	1	0	0	6		0	0	0	0	0	0	0	0	0
male	1981	31	2	Radiodiagnostica	11	2	0	1	0	0	0	0	6		0	0	0	0	0	0	0	0	0
female	1979	33	2	Anatomia Patologica	11	2	0	1	0	1	1	0	6	2011-11-01	1	0	0	0	0	2	1	0	0
female	1983	29	2	patologia clinica	5	2	0	0	1	1	0	0	8.7		0	0	0	0	0	0	0	0	0
male	1983	29	2	Patologia Clinica	14	1	1	0	1	1	1	1	14.1	2012-02-01	0	0	0	1	0	0	0	0	0
female	1984	28	0	Psichiatria	16	1	1	2	1	2	1	0	7.2	2011-12-01	0	1	0	0	0	0	0	0	0
female	1979	33	1	ginecologia ed ostetricia	1	2	0	0	0	0	1	0	6.1	Nov 2011, Feb 2012	1	0	0	1	0	1	1	0	0
female	1983	29	2	Anestesia e Rianimazione	4	2	0	0	0	0	0	0	6		0	0	0	0	0	0	0	0	0
male	1984	28	2	Medicina del Lavoro	16	1	1	2	2	2	0	0	7.2		0	0	0	0	0	0	0	0	0
male	1984	28	2	Medicina del Lavoro	16	1	1	2	2	2	0	0	7.2		0	0	0	0	0	0	0	0	0
male	1986	26	0	medicina interna	10	2	0	0	1	2	1	1	13.1	2011-12-01	0	1	0	0	0	0	0	0	0
female	1978	34	2	medicina legale	1	2	1	2	0	2	1	0	6.1	2011-11-01	1	0	0	0	0	0	0	0	0
male	1984	28	1	cardiochirurgia	16	1	0	0	1	0	0	0	7.2		0	0	0	0	0	0	0	0	0
female	1980	32	2	fisiatria	15	1	0	1	1	0	1	1	14.1	2012-02-01	0	0	0	1	0	0	0	0	0
female	1983	29	0	pediatria	16	1	0	0	1	0	1	0	7.2	2012-01-01	0	0	1	0	0	0	0	0	0
male	1984	28	0	medicina dello sport	14	1	0	2	1	2	0	1	14.1		0	0	0	0	0	0	0	0	0
male	1964	48	0	psichiatria	8	2	0	1	1	2	0	0	6		0	0	0	0	0	0	0	0	0
female	1984	28	2	Anestesia rianimazione e terapia intensiva	1	2	0	0	0	0	1	0	6.1	2012-03-01	0	0	0	0	1	0	0	0	0
female	1984	28	2	Anestesia rianimazione e terapia intensiva	1	2	0	0	0	0	1	0	6.1	2012-03-01	0	0	0	0	1	0	0	0	0
female	1984	28	2	Anestesia rianimazione e terapia intensiva	1	2	0	0	0	0	1	0	6.1	2012-03-01	0	0	0	0	1	0	0	0	0
female	1984	28	0	nefrologia	16	1	0	0	0	0	0	0	7.2		0	0	0	0	0	0	0	0	0
female	1982	30	0	anestesia e rianimazione e terapia intensiva	8	2	1	0	0	1	0	0	6		0	0	0	0	0	0	0	0	0
female	1984	28	2	igiene e medicina preventiva	4	2	0	0	1	1	0	0	6		0	0	0	0	0	0	0	0	0
male	1984	28	2	medicina del lavoro	1	2	0	2	1	2	0	0	6.1		0	0	0	0	0	1	1	0	0
female	1982	30	2	Radiodiagnostica	11	2	0	1	0	0	0	0	6		0	0	0	0	0	0	0	0	0
female	1984	28	2	Anestesia e rianimazione	10	2	0	1	0	0	0	1	13.1		0	0	0	0	0	2	1	0	0
female	1982	30	0	medicina interna	1	2	0	0	0	1	1	0	6.1	2012-01-01	0	0	1	0	0	0	0	0	0
male	1982	30	2	Anatomia Patologica	7	1	1	1	1	1	0	1	11.8		0	0	0	0	0	0	0	0	0
female	1983	29	1	ginecologia	15	1	0	1	0	0	1	1	14.1	2011-12-01	0	1	0	0	0	0	0	0	0
female	1980	32	0	neuropsichiatria infantile	1	2	0	1	0	2	0	0	6.1		0	0	0	0	0	0	0	0	0
female	1978	34	1	ginecologia e ostetricia	8	2	0	1	1	0	0	0	6		0	0	0	0	0	0	0	0	0
male	1982	30	1	Urologia	15	1	1	1	0	0	1	1	14.1	2011-12-01	0	1	0	0	0	0	0	0	0
male	1981	31	1	Chirurgia Generale ind. Chirurgia d'Urgenza	16	1	0	0	1	0	1	0	7.2	2012-01-01	0	0	1	0	0	0	0	0	0
female	1979	33	1	chirurgia generale	11	2	0	0	1	0	1	0	6	2012-01-01	0	0	1	0	0	0	0	0	0
male	1985	27	2	Anestesia e Rianimazione e Terapia Intensiva	4	2	1	1	1	2	1	0	6	2012-01-01	0	0	1	0	0	0	0	0	0
female	1981	31	2	Radiodiagnostica	6	1	0	1	0	0	1	1	11.8	2012-03-01	0	0	0	0	1	0	0	0	0
female	1984	28	0	malattie respiratorie	15	1	0	0	0	0	1	1	14.1	2012-02-01	0	0	0	1	0	0	0	0	0
male	1985	27	1	urologia	4	2	1	1	1	2	0	0	6		0	0	0	0	0	0	0	0	0
male	1985	27	1	chirurgia generale	4	2	0	0	0	0	1	0	6	2012-01-01	0	0	1	0	0	0	0	0	0
male	1984	28	2	Anestesia e rianimazione	14	1	0	0	0	1	1	1	14.1	2011-11-01	1	0	0	0	0	0	0	0	0
male	1983	29	1	ginecologia e ostetricia	4	2	1	0	1	2	0	0	6		0	0	0	0	0	0	0	0	0
male	1985	27	1	Otorinolaringoiatria	1	2	0	0	1	1	1	0	6.1	2012-03-01	0	0	0	0	1	0	0	0	0
female	1982	30	2	scienza dell'alimentazione	15	1	0	1	0	2	1	1	14.1	2012-02-01	0	0	0	1	0	0	0	1	1
male	1984	28	0	Medicina Interna	6	1	1	0	0	0	0	1	11.8		0	0	0	0	0	0	0	0	0
male	1968	44	0	Neurologia	1	2	0	0	0	1	0	0	6.1		0	0	0	0	0	1	1	1	1
female	1985	27	2	Anestesia rianimazione e terapia intensiva	17	0	1	0	0	1	1	1	11.6	2012-02-01	0	0	0	1	0	0	0	0	0
female	1980	32	1	Ginecologia e ostetricia	0	0	0	1	0	0	1	1	10.2	2012-01-01	0	0	1	0	0	0	0	0	0
female	1980	32	1	Ginecologia e ostetricia	0	0	0	1	0	0	1	1	10.2	2012-01-01	0	0	1	0	0	0	0	0	0
female	1984	28	2	Medicina Fisica e Riabilitazione	17	0	0	0	0	0	0	1	11.6		0	0	0	0	0	0	0	0	0
female	1984	28	2	Medicina del Lavoro	13	0	0	0	1	2	0	0	8.5		0	0	0	0	0	0	0	0	0
female	1983	29	0	Pediatria	17	0	0	0	0	0	0	1	11.6		0	0	0	0	0	0	0	0	0
female	1977	35	2	igiene	2	0	0	1	1	1	0	1	11.7		0	0	0	0	0	0	0	0	0
female	1983	29	2	Anestesia e rianimazione	3	0	1	0	0	1	1	0	8.5	2011-12-01	0	1	0	0	0	1	1	0	0
female	1981	31	0	Pediatria	0	0	1	0	0	2	1	1	10.2	Dec 2011, Jan 2012	0	1	1	0	0	0	0	0	0
female	1984	28	0	Geriatria	2	0	0	0	1	0	1	1	11.7	2012-01-01	0	0	1	0	0	0	0	0	0
female	1984	28	1	Otorinolaringoiatria	2	0	0	0	0	0	0	1	11.7		0	0	0	0	0	0	0	0	0
female	1981	31	0	medicina interna	17	0	0	0	0	0	0	1	11.6		0	0	0	0	0	3	1	0	0
female	1982	30	0	Neuropsichiatria Infantile	12	0	0	1	0	0	1	1	11.7	Dec 2011, Jan 2012, Mar 2012	0	1	1	0	1	0	0	0	0
female	1982	30	0	Neuropsichiatria Infantile	12	0	0	0	0	0	1	1	11.7	2012-01-01	0	0	1	0	0	0	0	0	0
female	1984	28	0	Psichiatria	2	0	1	1	0	0	0	1	11.7		0	0	0	0	0	0	0	0	0
female	1981	31	0	PEDIATRIA	13	0	0	0	1	2	0	0	8.5		0	0	0	0	0	0	0	0	0
male	1977	35	2	Anestesia e rianimazione	3	0	0	1	1	0	0	0	8.5		0	0	0	0	0	0	0	0	0
male	1977	35	2	Anestesia e rianimazione	3	0	0	1	1	0	0	0	8.5		0	0	0	0	0	0	0	0	0
male	1981	31	1	Urologia	3	0	0	0	0	0	0	0	8.5		0	0	0	0	0	0	0	0	0
female	1984	28	1	Ginecologia ed Ostetricia	13	0	0	0	0	0	0	0	8.5		0	0	0	0	0	0	0	0	0
male	1986	26	2	Patologia Clinica	13	0	0	0	1	1	1	0	8.5	Feb 2012, Mar 2012	0	0	0	1	1	0	0	0	0
male	1983	29	2	Radiodignostica e Radiologia Interventistica	2	0	0	0	1	0	0	1	11.7		0	0	0	0	0	0	0	0	0
female	1981	31	0	Dermatologia e Venereologia	2	0	0	1	0	0	1	1	11.7	2012-01-01	0	0	1	0	0	0	0	0	0
female	1983	29	2	Radiodiagnostica	17	0	1	2	0	2	1	1	11.6	2012-01-01	0	0	1	0	0	0	0	0	0
male	1976	36	2	Medicina del Lavoro	12	0	0	1	1	0	1	1	11.7	2012-02-01	0	0	0	1	0	1	1	0	0
female	1981	31	2	igiene medicina preventiva	2	0	0	1	1	2	1	1	11.7	2012-01-01	0	0	1	0	0	0	0	0	0
male	1983	29	2	Igiene e Medicina Preventiva	2	0	0	1	1	2	1	1	11.7	2011-11-01	1	0	0	0	0	0	0	0	0
male	1981	31	1	Ortopedia e Traumatologia	2	0	0	0	1	0	0	1	11.7		0	0	0	0	0	0	0	0	0
female	1982	30	0	pediatria	0	0	0	1	1	0	0	1	10.2		0	0	0	0	0	0	0	0	0
male	1979	33	2	Medicina del Lavoro	9	0	0	1	1	0	0	1	11.7		0	0	0	0	0	0	0	0	0
female	1983	29	2	Medicina Legale	2	0	0	0	0	0	1	1	11.7	Dec 2011, Jan 2012	0	1	1	0	0	1	1	0	0
female	1984	28	0	Medicina interna	3	0	0	0	1	0	0	0	8.5		0	0	0	0	0	0	0	0	0
female	1983	29	0	endocrinologia	13	0	0	0	1	1	0	0	8.5		0	0	0	0	0	0	0	0	0
male	1980	32	2	Igiene e Medicina Preventiva	3	0	0	0	1	2	0	0	8.5		0	0	0	0	0	0	0	1	1
female	1980	32	0	pediatria	2	0	0	0	0	0	0	1	11.7		0	0	0	0	0	1	1	0	0
female	1984	28	1	Ginecologia e Ostetrica	13	0	1	0	0	0	0	0	8.5		0	0	0	0	0	1	1	1	1
female	1986	26	2	anestesia e rianimazione	10	2	0	0	1	1	0	1	13.1		0	0	0	0	0	0	0	0	0
female	1983	29	2	radiodiagnostica	7	1	1	0	1	1	1	1	11.8	2011-11-01	1	0	0	0	0	0	0	0	0
female	1971	41	2	Patologia Clinica	6	1	1	0	2	1	0	1	11.8		0	0	0	0	0	0	0	0	0
female	1979	33	0	medicina interna	14	1	0	0	0	0	1	1	14.1	2012-01-01	0	0	1	0	0	0	0	0	0
female	1983	29	2	anestesia e rianimazione	2	0	1	0	1	1	0	1	11.7		0	0	0	0	0	0	0	0	0
female	1983	29	2	Anestesia e Rianimazione e Terapia Intensiva	0	0	0	0	0	0	1	1	10.2	Jan 2012, Feb 2012	0	0	1	1	0	0	0	0	0
male	1973	39	2	Radiodiagnostica	2	0	0	0	0	0	1	1	11.7	2012-03-01	0	0	0	0	1	0	0	0	0
female	1972	40	2	medicina del lavoro	0	0	1	1	1	0	0	1	10.2		0	0	0	0	0	0	0	0	0
male	1984	28	0	neurologia	8	2	0	1	0	0	1	0	6	2012-01-01	0	0	1	0	0	3	1	0	0
female	1983	29	2	diagnostica per immagini	16	1	0	0	0	2	1	0	7.2	2011-11-01	1	0	0	0	0	0	0	0	0
female	1983	29	0	malattie dell'apparato cardiovascolare	16	1	0	0	0	0	1	0	7.2	2012-03-01	0	0	0	0	1	3	1	0	0
female	1985	27	0	psichiatria	1	2	0	0	0	2	1	0	6.1	Nov 2011, Dec 2011, Jan 2012, Feb 2012	1	1	0	1	0	0	0	0	0
female	1981	31	0	dermatologia	4	2	1	1	1	0	1	0	6	2011-11-01	1	0	0	0	0	0	0	0	0
male	1981	31	1	Chirurgia generale	16	1	1	2	0	1	0	0	7.2		0	0	0	0	0	0	0	0	0
male	1984	28	0	cardiologia	11	2	1	0	0	0	1	0	6	Nov 2011, Feb 2012	1	0	0	1	0	0	0	0	0
male	1983	29	2	Igiene	16	1	0	1	0	2	0	0	7.2		0	0	0	0	0	0	0	0	0
female	1983	29	0	Anestesia e rianimazione	15	1	1	1	1	0	0	1	14.1		0	0	0	0	0	0	0	0	0
female	1986	26	0	pediatria	15	1	0	0	1	2	1	1	14.1	2011-12-01	0	1	0	0	0	0	0	0	0
male	1982	30	0	neurologia	10	2	1	0	1	0	1	1	13.1	2012-01-01	0	0	1	0	0	0	0	0	0
male	1983	29	0	Dermatologia	16	1	0	2	1	0	1	0	7.2	Dec 2011, Mar 2012	0	1	0	0	1	0	0	0	0
female	1984	28	0	Cardiologia	8	2	0	1	1	0	0	0	6		0	0	0	0	0	0	0	0	0
female	1985	27	0	Medicina Interna	11	2	0	0	1	1	0	0	6		0	0	0	0	0	0	0	0	0
male	1983	29	2	medicina nucleare	14	1	0	0	0	1	1	1	14.1	2011-12-01	0	1	0	0	0	0	0	0	0
female	1971	41	0	Scienze dell'Alimentazione	15	1	0	1	0	2	1	1	14.1	2012-03-01	0	0	0	0	1	0	0	0	0
male	1985	27	1	ginecologia e ostetricia	4	2	1	0	1	2	0	0	6		0	0	0	0	0	0	0	0	0
male	1972	40	2	radiologia	16	1	0	1	0	0	1	0	7.2	2011-12-01	0	1	0	0	0	1	1	0	0
male	1986	26	2	Med fisica e riabilitazione	4	2	0	0	1	2	1	0	6	2012-02-01	0	0	0	1	0	3	1	1	1
female	1984	28	1	Chirurgia generale	3	0	1	0	0	1	1	0	8.5	2012-01-01	0	0	1	0	0	0	0	0	0
female	1983	29	0	Geriatria	2	0	0	0	0	0	0	1	11.7		0	0	0	0	0	1	1	0	0
female	1982	30	1	Ortopedia	3	0	0	0	0	0	1	0	8.5	2012-01-01	0	0	1	0	0	0	0	1	0
female	1982	30	2	Igiene e Medicina Preventiva	3	0	1	0	1	2	0	0	8.5		0	0	0	0	0	0	0	0	0
female	1984	28	1	Chirurgia generale	3	0	0	0	1	0	1	0	8.5	2012-01-01	0	0	1	0	0	2	1	0	0
female	1983	29	1	oculistica	13	0	0	0	1	0	0	0	8.5		0	0	0	0	0	0	0	0	0
female	1983	29	1	oculistica	13	0	0	0	1	0	0	0	8.5		0	0	0	0	0	0	0	0	0
female	1981	31	2	anestesia e rianimazione	17	0	0	0	0	0	1	1	11.6	Nov 2011, Jan 2012, Feb 2012	1	0	0	1	0	0	0	0	0
female	1982	30	2	Scienza dell'alimentazione	0	0	0	1	1	2	0	1	10.2		0	0	0	0	0	1	1	1	1
female	1984	28	2	Medicina Nucleare	2	0	0	0	0	1	1	1	11.7	2012-01-01	0	0	1	0	0	0	0	0	0
male	1983	29	1	oftalmologia	4	2	0	0	0	0	1	0	6	Nov 2011, Feb 2012	1	0	0	1	0	0	0	0	0
female	1984	28	0	Reumatologia	17	0	0	0	0	0	1	1	11.6	2012-02-01	0	0	0	1	0	0	0	0	0
female	1983	29	0	endocrinologia e mal.del ricambio	4	2	0	0	0	2	1	0	6	2012-02-01	0	0	0	1	0	0	0	0	0
female	1979	33	2	radiodiagnostica	9	0	0	1	0	0	0	1	11.7		0	0	0	0	0	0	0	0	0
male	1981	31	2	medicina fisica e riabilitativa	0	0	0	0	1	0	1	1	10.2	2011-11-01	1	0	0	0	0	0	0	0	0
female	1985	27	1	Ginecologia ed Ostetricia	16	1	1	1	1	0	0	0	7.2		0	0	0	0	0	0	0	0	0
female	1979	33	2	Medicina Fisica e Riabilitazione	7	1	0	0	1	0	0	1	11.8		0	0	0	0	0	1	1	0	0
female	1984	28	2	Radiodiagnostica	17	0	0	1	0	1	1	1	11.6	2012-01-01	0	0	1	0	0	0	0	0	0
female	1984	28	1	OFTALMOLOGIA	5	2	0	0	0	2	0	0	8.7		0	0	0	0	0	0	0	0	0
female	1983	29	2	Anestesia e Rianimazione	11	2	0	0	0	0	1	0	6	Nov 2011, Dec 2011, Feb 2012, Mar 2012	1	1	0	1	1	0	0	0	0
male	1978	34	2	Scienza dell'Alimentazione	15	1	0	0	1	2	1	1	14.1	2012-01-01	0	0	1	0	0	0	0	0	0
female	1985	27	2	medicina fisica e riabilitativa	13	1	0	0	0	1	1	0	8.5	2012-01-01	0	0	1	0	0	0	0	0	0
female	1985	27	2	Radiologia	17	0	0	0	1	0	0	1	11.6		0	0	0	0	0	0	0	0	0
female	1983	29	2	Medicina Nucleare	2	0	0	0	0	0	0	1	11.7		0	0	0	0	0	1	1	0	0
female	1984	28	2	medicina fisica e riabilitativa	4	2	0	0	1	2	1	0	6	2012-03-01	0	0	0	0	1	0	0	0	0
male	1984	28	2	Medicina del Lavoro	13	0	0	0	0	0	0	0	8.5		0	0	0	0	0	0	0	0	0
male	1982	30	2	Anestesia e Rianimzione e Terapia intensiva	1	2	0	1	0	0	0	0	6.1		0	0	0	0	0	2	1	1	0
male	1983	29	1	Chirurgia Vascolare	0	0	0	1	0	1	0	1	10.2		0	0	0	0	0	3	1	1	0
male	1983	29	0	cardiologia	11	2	0	0	0	2	1	0	6	2012-02-01	0	0	0	1	0	3	1	0	0
male	1981	31	0	Medicina Interna	6	1	1	0	0	2	1	1	11.8	2012-01-01	0	0	1	0	0	0	0	0	0
male	1979	33	2	Radiodiagnostica	7	1	1	1	0	0	0	1	11.8		0	0	0	0	0	0	0	0	0
female	1985	27	0	neurologia	5	2	0	1	0	2	1	0	8.7	Nov 2011, Dec 2011	1	1	0	0	0	0	0	0	0
female	1981	31	1	ginecologia e ostericia	4	2	1	0	0	0	0	0	6		0	0	0	0	0	0	0	0	0
female	1985	27	0	psichiatria	10	2	1	1	1	2	0	1	13.1		0	0	0	0	0	0	0	0	0
female	1985	27	2	radiodiagnostica	16	1	0	0	0	2	1	0	7.2	Dec 2011, Jan 2012	0	1	1	0	0	0	0	0	0
female	1983	29	2	Medicina Fisica e Riabilitazione	15	1	1	1	2	0	0	1	14.1		0	0	0	0	0	0	0	0	0
male	1985	27	2	Radiodiagnostica	7	1	0	1	0	1	1	1	11.8	2011-11-01	1	0	0	0	0	0	0	0	0
female	1983	29	1	Ginecologia	15	1	1	0	0	0	1	1	14.1	2011-11-01	1	0	0	0	0	0	0	0	0
female	1983	29	1	Oftalmologia	2	0	0	0	1	0	0	1	11.7		0	0	0	0	0	0	0	0	0
male	1982	30	1	Chirurgia Generale	0	0	0	1	1	0	0	1	10.2		0	0	0	0	0	0	0	0	0
female	1982	30	2	Radiodiagnostica	0	0	0	0	2	0	1	1	10.2	2012-03-01	0	0	0	0	1	0	0	0	0
female	1983	29	2	Medicina legale	3	0	1	0	1	1	0	0	8.5		0	0	0	0	0	0	0	0	0
female	1982	30	2	Igiene e Medicina Preventiva	2	0	0	2	1	2	0	1	11.7		0	0	0	0	0	0	0	0	0
female	1983	29	0	medicina interna	4	2	0	0	0	0	0	0	6		0	0	0	0	0	0	0	0	0
male	1983	29	2	Radiologia	15	1	0	1	0	2	1	1	14.1	2011-11-01	1	0	0	0	0	0	0	0	0
female	1984	28	2	medicina legale	14	1	0	0	1	1	0	1	14.1		0	0	0	0	0	0	0	0	0
male	1983	29	0	Geriatria	2	0	1	1	0	0	1	1	11.7	2011-12-01	0	1	0	0	0	0	0	0	0
female	1984	28	0	Anestesia e Rianimazione	9	0	0	0	1	1	1	1	11.7	Jan 2012, Mar 2012	0	0	1	0	1	0	0	0	0
male	1983	29	2	Radiodiagnostica	9	0	1	1	1	0	0	1	11.7		0	0	0	0	0	0	0	0	0
female	1983	29	0	Neurofisiopatologia	16	1	0	0	1	2	1	0	7.2	2012-02-01	0	0	0	1	0	2	1	0	0
female	1985	27	1	otorinolaringoiatria	13	0	0	1	0	0	1	0	8.5	Jan 2012, Feb 2012	0	0	1	1	0	0	0	0	0
female	1976	36	2	medicina legale	1	2	0	1	1	2	1	0	6.1	2012-03-01	0	0	0	0	1	0	0	0	0
male	1981	31	1	urologia	2	0	0	1	1	2	0	1	11.7		0	0	0	0	0	0	0	0	0
female	1983	29	2	medicina fisica e riabilitativa	0	0	1	1	1	0	0	1	10.2		0	0	0	0	0	0	0	0	0
female	1981	31	2	radiodiagnostica	9	0	0	0	1	0	0	1	11.7		0	0	0	0	0	0	0	0	0
male	1984	28	0	Reumatologia	16	1	0	2	0	0	0	0	7.2		0	0	0	0	0	0	0	0	0
female	1985	27	0	pediatria	16	1	0	0	1	2	0	0	7.2		0	0	0	0	0	0	0	0	0
male	1985	27	2	genetica medica	8	2	1	0	0	0	0	0	6		0	0	0	0	0	0	0	0	0
male	1958	54	2	Radiologia	17	0	0	1	1	0	0	1	11.6		0	0	0	0	0	3	1	1	0
female	1984	28	0	Medicina Interna	0	0	0	0	0	0	1	1	10.2	2012-02-01	0	0	0	1	0	0	0	0	0
female	1982	30	0	Neuropsichiatria Infantile	17	0	0	1	0	2	0	1	11.6		0	0	0	0	0	1	1	0	0
female	1983	29	2	medicina legale	13	0	0	0	0	0	0	0	8.5		0	0	0	0	0	0	0	0	0
male	1986	26	2	Anestesia	11	2	0	0	0	0	1	0	6	2011-12-01	0	1	0	0	0	0	0	0	0
male	1980	32	1	Chirurgia Generale	0	0	0	1	0	0	0	1	10.2		0	0	0	0	0	0	0	0	0
female	1981	31	1	ginecologia e ostetricia	4	2	0	2	2	2	1	0	6	2012-01-01	0	0	1	0	0	0	0	0	0
female	1986	26	0	Pediatria	10	2	0	0	0	2	1	1	13.1	2012-01-01	0	0	1	0	0	3	1	1	1
male	1983	29	2	Anestesia e Rianimazione	12	0	0	0	2	1	1	1	11.7	2012-03-01	0	0	0	0	1	2	1	1	1
female	1983	29	0	Anestesia e rianimazione	10	2	1	0	1	1	0	1	13.1		0	0	0	0	0	0	0	0	1
male	1982	30	0	malattie infettive	2	0	0	0	0	0	0	1	11.7		0	0	0	0	0	1	1	1	1
male	1982	30	2	anestesia e rianimazione	11	2	1	0	0	0	1	0	6	2012-02-01	0	0	0	1	0	0	0	0	0
male	1983	29	2	Anestesia e Rianimazione	0	0	0	0	0	1	0	1	10.2		0	0	0	0	0	1	1	1	1
female	1980	32	1	chirurgia vascolare	6	1	0	1	1	0	0	1	11.8		0	0	0	0	0	3	1	1	1
male	1984	28	0	dermatologia	13	0	0	1	0	0	1	0	8.5	2012-03-01	0	0	0	0	1	3	1	1	0
female	1984	28	0	Nefrologia	13	0	0	1	1	1	0	0	8.5		0	0	0	0	0	0	0	0	0
female	1984	28	0	endocrinologia	8	2	0	0	1	2	1	0	6	2012-01-01	0	0	1	0	0	0	0	0	0
male	1983	29	0	Medicina Interna	2	0	0	1	0	0	0	1	11.7		0	0	0	0	0	2	1	0	0
male	1985	27	2	audiologia e foniatria	10	2	0	0	0	2	1	1	13.1	2012-02-01	0	0	0	1	0	0	0	0	0
male	1985	27	2	audiologia e foniatria	10	2	0	0	0	2	1	1	13.1	2012-02-01	0	0	0	1	0	0	0	0	0
male	1985	27	2	audiologia e foniatria	10	2	0	0	0	2	1	1	13.1	2012-02-01	0	0	0	1	0	0	0	0	0
female	1985	27	0	dermatologia e venerologia	2	0	0	0	0	0	1	1	11.7	2012-01-01	0	0	1	0	0	0	0	0	0
female	1982	30	0	Medicina d'Emergenza Urgenza	13	0	0	1	0	2	1	0	8.5	2012-02-01	0	0	0	1	0	0	0	0	0
female	1980	32	0	psichiatria	16	1	1	0	0	0	0	0	7.2		0	0	0	0	0	0	0	0	0
female	1980	32	2	alimentazione	15	1	1	1	0	2	1	1	14.1	Dec 2011, Jan 2012	0	1	1	0	0	0	0	0	0
male	1984	28	2	anestesia e rianimazione	10	2	0	2	1	0	1	1	13.1	2011-11-01	1	0	0	0	0	0	0	0	0
female	1983	29	0	neurologia	2	0	0	0	1	0	0	1	11.7		0	0	0	0	0	0	0	0	0
female	1983	29	0	neurologia	2	0	0	0	1	0	0	1	11.7		0	0	0	0	0	0	0	0	0
female	1968	44	0	scienze dell'alimentazione	15	1	1	0	1	1	1	1	14.1	2012-02-01	0	0	0	1	0	0	0	0	0
female	1982	30	0	Medicina Interna	2	0	0	0	1	2	1	1	11.7	Jan 2012, Mar 2012	0	0	1	0	1	0	0	0	0
female	1983	29	1	Chirurgia Generale	10	2	0	1	1	0	0	1	13.1		0	0	0	0	0	0	0	0	0
female	1978	34	0	Neuropsichiatria Infantile	11	2	0	0	0	0	1	0	6	2012-02-01	0	0	0	1	0	0	0	0	0
female	1982	30	0	Medicina interna	2	0	0	1	0	0	1	1	11.7	Dec 2011, Feb 2012	0	1	0	1	0	0	0	0	0
female	1984	28	0	Pediatria	15	1	0	1	0	2	1	1	14.1	Jan 2012, Feb 2012	0	0	1	1	0	1	1	0	0
female	1982	30	0	Pediatria	2	0	0	0	0	2	0	1	11.7		0	0	0	0	0	0	0	0	0
female	1982	30	0	Pediatria	2	0	0	0	0	2	0	1	11.7		0	0	0	0	0	0	0	0	0
female	1983	29	1	Oftalmologia	16	1	0	1	0	0	0	0	7.2		0	0	0	0	0	0	0	0	0
female	1979	33	2	Medicina Fisica e riabilitativa	13	0	0	0	1	0	0	0	8.5		0	0	0	0	0	0	0	0	0
female	1963	49	1	chirurgia generale	7	1	0	1	1	0	1	1	11.8	2012-03-01	0	0	0	0	1	0	0	0	0
female	1985	27	0	microbiologia	15	1	0	0	1	0	0	1	14.1		0	0	0	0	0	0	0	0	0
male	1984	28	0	cardiologia	1	2	0	0	1	0	0	0	6.1		0	0	0	0	0	0	0	0	0
female	1981	31	0	medicina interna	8	2	1	0	0	2	1	0	6	2012-03-01	0	0	0	0	1	1	1	0	0
female	1982	30	2	Medicina Fisica e Riabilitazione	2	0	0	0	1	1	0	1	11.7		0	0	0	0	0	0	0	0	0
female	1985	27	1	ginecologia ed ostetricia	16	1	1	1	1	2	0	0	7.2		0	0	0	0	0	0	0	0	0
female	1983	29	1	ginecologia e ostetricia	14	1	1	0	1	1	0	1	14.1		0	0	0	0	0	0	0	0	0
male	1985	27	1	urologia	15	1	0	0	1	0	0	1	14.1		0	0	0	0	0	0	0	0	0
male	1985	27	1	urologia	15	1	0	0	1	0	0	1	14.1		0	0	0	0	0	0	0	0	0
male	1985	27	1	urologia	15	1	0	0	1	0	0	1	14.1		0	0	0	0	0	0	0	0	0
male	1985	27	1	urologia	15	1	0	0	1	0	0	1	14.1		0	0	0	0	0	0	0	0	0
male	1985	27	1	urologia	15	1	0	0	1	0	0	1	14.1		0	0	0	0	0	0	0	0	0
male	1985	27	1	urologia	15	1	0	0	1	0	0	1	14.1		0	0	0	0	0	0	0	0	0
male	1985	27	1	urologia	15	1	0	0	1	1	0	1	14.1		0	0	0	0	0	0	0	0	0
female	1985	27	1	Chirurgia Vascolare	2	0	0	0	1	0	1	1	11.7	Nov 2011, Feb 2012	1	0	0	1	0	0	0	0	0
male	1983	29	0	neurologia	10	2	0	1	0	0	1	1	13.1	2012-01-01	0	0	1	0	0	0	0	1	0
male	1982	30	1	Ginecologia	4	2	0	0	0	0	1	0	6	2011-12-01	0	1	0	0	0	0	0	0	0
male	1982	30	1	Ginecologia	4	2	0	0	0	0	1	0	6	2011-12-01	0	1	0	0	0	0	0	0	0
female	1979	33	2	anestesia e rianimazione	12	0	0	1	1	1	0	1	11.7		0	0	0	0	0	0	0	0	0
female	1979	33	2	anestesia e rianimazione	12	0	0	1	1	1	0	1	11.7		0	0	0	0	0	0	0	0	0
male	1982	30	1	Urologia	0	0	1	0	0	0	1	1	10.2	2011-11-01	1	0	0	0	0	0	0	0	0
male	1980	32	1	Chirurgia plastica ricostruttiva ed estetica	2	0	0	1	0	0	1	1	11.7	2011-12-01	0	1	0	0	0	3	1	1	1
female	1982	30	0	NEUROPSICHIATRIA INFANTILE	13	0	1	1	0	2	1	0	8.5	2012-01-01	0	0	1	0	0	0	0	0	0
female	1981	31	0	Pediatria	2	0	0	0	1	0	0	1	11.7		0	0	0	0	0	1	1	1	1
female	1978	34	1	ematologia	8	0	0	1	1	1	0	0	6		0	0	0	0	0	2	1	1	1
male	1983	29	2	Radiodiagnostica	17	0	0	0	2	1	1	1	11.6	2011-12-01	0	1	0	0	0	0	0	0	0
female	1984	28	1	Chirurgia Vascolare	2	0	0	0	0	0	0	1	11.7		0	0	0	0	0	0	0	0	0
male	1985	27	1	chirurgia generale	4	2	0	2	0	0	1	0	6	2012-03-01	0	0	0	0	1	0	0	0	0
female	1978	34	2	anestesia e rianimazione	1	2	1	0	0	1	0	0	6.1		0	0	0	0	0	3	1	1	0
male	1985	27	1	urologia	1	2	1	0	0	0	1	0	6.1	2012-02-01	0	0	0	1	0	0	0	0	0
male	1985	27	1	urologia	1	2	1	0	0	0	1	0	6.1	2012-02-01	0	0	0	1	0	0	0	0	0
female	1984	28	0	Meu	17	0	0	1	0	0	1	1	11.6	Jan 2012, Mar 2012	0	0	1	0	1	0	0	0	0
female	1984	28	0	Meu	17	0	0	1	0	0	1	1	11.6	Jan 2012, Mar 2012	0	0	1	0	1	0	0	0	0
female	1983	29	2	Diagnostica per immagini	16	1	0	1	1	0	1	0	7.2	2012-01-01	0	0	1	0	0	0	0	0	0
female	1979	33	1	chirurgia vascolare	2	0	1	0	0	2	1	1	11.7	2012-03-01	0	0	0	0	1	0	0	0	0
female	1984	28	2	anestesia e rianimazione	4	2	0	0	1	2	0	0	6		0	0	0	0	0	0	0	0	0
male	1980	32	1	nch	15	1	0	0	1	0	0	1	14.1		0	0	0	0	0	0	0	0	0
female	1984	28	2	Scienza dell'alimentazione	9	0	0	1	2	2	1	1	11.7	2012-02-01	0	0	0	1	0	0	0	0	0
female	1984	28	1	Chirurgia generale	0	0	1	1	1	1	0	1	10.2		0	0	0	0	0	0	0	0	0
female	1984	28	0	Malattie dell'apparato cardiovascolare	17	0	0	0	0	0	1	1	11.6	2012-02-01	0	0	0	1	0	0	0	0	0
female	1983	29	0	Medicina dello Sport	6	1	0	0	1	2	1	1	11.8	2012-03-01	0	0	0	0	1	0	0	0	0
female	1980	32	2	patologia clinica	4	2	0	0	1	0	1	0	6	2011-11-01	1	0	0	0	0	0	0	0	0
female	1983	29	0	Medicina dello Sport	6	1	0	0	1	0	1	1	11.8	2012-03-01	0	0	0	0	1	0	0	0	0
female	1981	31	0	Neuropsichiatria Infantile	15	1	0	0	0	2	1	1	14.1	Dec 2011, Feb 2012	0	1	0	1	0	3	1	0	0
female	1983	29	1	otorinolaringoiatria	13	0	0	0	0	0	1	0	8.5	2011-12-01	0	1	0	0	0	0	0	0	0
male	1982	30	2	radiologia	0	0	0	0	0	1	1	1	10.2	2011-12-01	0	1	0	0	0	0	0	0	0
male	1983	29	2	Radiologia	15	1	0	1	0	0	1	1	14.1	2011-12-01	0	1	0	0	0	0	0	0	0
male	1983	29	2	radiodiagnostica	2	0	1	1	0	2	1	1	11.7	2012-02-01	0	0	0	1	0	0	0	0	0
male	1984	28	0	Medicina Interna	0	0	0	1	1	0	1	1	10.2	2012-01-01	0	0	1	0	0	0	0	0	0
male	1981	31	2	anestesia e rianimazione	0	0	0	0	0	1	1	1	10.2	2012-01-01	0	0	1	0	0	0	0	0	0
female	1985	27	0	malattie apparato cardiovascolare	0	0	0	0	0	0	0	1	10.2		0	0	0	0	0	0	0	0	0
female	1983	29	2	fisiatria	1	2	0	1	0	0	1	0	6.1	Jan 2012, Feb 2012	0	0	1	1	0	0	0	0	0
female	1982	30	2	anatomia patologica	16	1	0	0	1	1	0	0	7.2		0	0	0	0	0	0	0	0	0
male	1983	29	1	Cardiochirurgia	10	2	0	0	1	0	0	1	13.1		0	0	0	0	0	0	0	0	0
female	1984	28	1	urologia	10	2	0	1	0	1	0	1	13.1		0	0	0	0	0	0	0	0	0
female	1984	28	1	urologia	10	2	0	1	0	1	0	1	13.1		0	0	0	0	0	0	0	0	0
female	1984	28	1	chirurgia generale	1	2	0	0	1	0	1	0	6.1	2011-12-01	0	1	0	0	0	0	0	0	0
male	1984	28	1	Chirurgia generale	11	2	0	1	0	2	1	0	6	2012-03-01	0	0	0	0	1	0	0	0	0
female	1985	27	2	anestesia e rianimazione	9	0	0	0	0	0	0	1	11.7		0	0	0	0	0	0	0	0	0
male	1981	31	2	Anatomia Patologica	17	0	1	1	1	0	1	1	11.6	2012-03-01	0	0	0	0	1	0	0	0	0
female	1984	28	2	genetica medica	0	0	0	2	1	2	0	1	10.2		0	0	0	0	0	2	1	0	0
female	1982	30	0	medicina interna	15	1	0	0	0	1	1	1	14.1	2012-01-01	0	0	1	0	0	0	0	0	0
female	1983	29	2	medicina legale	1	2	1	1	0	2	1	0	6.1	2012-01-01	0	0	1	0	0	0	0	0	0
female	1986	26	2	Anatomia Patologica	12	0	1	0	2	1	0	1	11.7		0	0	0	0	0	0	0	0	0
female	1984	28	1	ginecologia ed Ostetricia	13	0	1	0	0	1	0	0	8.5		0	0	0	0	0	0	0	1	0
female	1983	29	2	Anestesia e rianimazione	12	0	1	0	1	1	0	1	11.7		0	0	0	0	0	0	0	0	0
female	1984	28	2	anestesia e rinimazione	14	1	1	0	1	1	0	1	14.1		0	0	0	0	0	0	0	0	0
female	1984	28	0	cardiologia	16	1	0	0	2	2	1	0	7.2	2012-03-01	0	0	0	0	1	0	0	0	0
male	1985	27	1	Ortopedia e traumatologia	2	0	0	0	0	1	0	1	11.7		0	0	0	0	0	0	0	0	0
female	1979	33	2	igiene e medicin aprevntiva	16	1	0	1	1	2	0	0	7.2		0	0	0	0	0	0	0	0	0
male	1983	29	1	chirurgia plastica	16	1	0	0	2	0	0	0	7.2		0	0	0	0	0	0	0	0	0
female	1985	27	2	Medicina legale	4	2	0	0	1	0	1	0	6	2011-12-01	0	1	0	0	0	0	0	0	0
female	1985	27	2	Medicina legale	4	2	0	0	1	0	1	0	6	2011-12-01	0	1	0	0	0	0	0	0	0
female	1985	27	2	anestesia e rianimazione	16	1	0	0	1	0	1	0	7.2	2012-03-01	0	0	0	0	1	0	0	0	0
male	1984	28	1	chirurgia vascolare	6	1	1	0	0	0	0	1	11.8		0	0	0	0	0	0	0	0	0
male	1977	35	0	gastroenterologia	7	1	0	0	1	2	0	1	11.8		0	0	0	0	0	0	0	0	0
male	1983	29	1	chirurgia	16	1	1	0	1	1	0	0	7.2		0	0	0	0	0	0	0	0	0
male	1983	29	1	chirurgia	16	1	1	0	1	0	0	0	7.2		0	0	0	0	0	0	0	0	0
male	1976	36	1	Ortopedia	11	2	0	1	0	1	0	0	6		0	0	0	0	0	0	0	0	0
male	1981	31	0	Medicina di emergenza-urgenza	10	2	0	1	0	2	0	1	13.1		0	0	0	0	0	0	0	0	0
male	1985	27	0	psichiatria	1	2	0	0	1	2	0	0	6.1		0	0	0	0	0	0	0	0	0
female	1983	29	2	anestesia e rianimazione	16	1	0	0	1	0	1	0	7.2	2011-12-01	0	1	0	0	0	1	1	0	0
female	1984	28	2	radiodiagnostica	17	0	0	0	1	0	0	1	11.6		0	0	0	0	0	0	0	0	0
female	1983	29	0	neurologia	12	0	0	0	1	1	0	1	11.7		0	0	0	0	0	0	0	0	0
male	1985	27	2	Radioterapia	10	2	0	0	1	1	1	1	13.1	Dec 2011, Feb 2012	0	1	0	1	0	0	0	0	0
female	1983	29	2	Radiodiagnostica	4	2	0	1	1	2	0	0	6		0	0	0	0	0	0	0	0	0
male	1984	28	1	chirurgia generale	2	0	0	0	0	0	0	1	11.7		0	0	0	0	0	0	0	0	0
female	1973	39	2	Igiene e Medicina Preventiva	13	0	0	0	0	2	0	0	8.5		0	0	0	0	0	0	0	0	0
male	1984	28	0	emergenza-urgenza	1	2	0	0	0	1	0	0	6.1		0	0	0	0	0	1	1	1	1
female	1984	28	1	Ginecologia	17	0	0	1	1	1	1	1	11.6	2012-02-01	0	0	0	1	0	3	1	1	0
female	1983	29	0	psichiatria	11	2	0	0	1	0	0	0	6		0	0	0	0	0	3	1	1	1
female	1983	29	0	Psichiatria	8	2	0	0	0	2	0	0	6		0	0	0	0	0	3	1	1	1
male	1984	28	2	Radiodiagnostica	6	1	1	0	0	0	1	1	11.8	2012-01-01	0	0	1	0	0	0	0	1	1
female	1981	31	2	medicina nucleare	14	1	0	0	1	1	1	1	14.1	Jan 2012, Mar 2012	0	0	1	0	1	3	1	1	1
female	1984	28	2	Radiodiagnostica	17	0	0	0	0	1	0	1	11.6		0	0	0	0	0	0	0	0	1
female	1978	34	2	igiene e medicina preventiva	17	0	0	0	1	2	0	1	11.6		0	0	0	0	0	1	1	0	0
female	1983	29	0	ortognatodonzia	14	1	0	1	1	1	0	1	14.1		0	0	0	0	0	1	1	1	0
female	1981	31	2	Anestesia rianimazione e terapia intensiva	16	1	0	0	0	1	0	0	7.2		0	0	0	0	0	2	1	0	0
male	1981	31	0	MEDICINA INTERNA	0	0	0	0	1	0	1	1	10.2	2012-02-01	0	0	0	1	0	1	1	1	1
female	1972	40	0	Endocrinologia e Malattie del Ricambio	0	0	1	0	0	0	0	1	10.2		0	0	0	0	0	0	0	1	1
female	1981	31	2	anestesia e rianimazione	14	1	1	0	1	1	1	1	14.1	2012-03-01	0	0	0	0	1	0	0	0	0
female	1980	32	2	Anatomia Patologica	11	2	0	0	1	2	0	0	6		0	0	0	0	0	0	0	0	0
male	1975	37	2	scienza dell'alimentazione	11	2	0	1	1	0	0	0	6		0	0	0	0	0	0	0	0	0
male	1960	52	0	Medicina d'emergenza-urgenza	16	1	1	0	0	0	1	0	7.2	2011-12-01	0	1	0	0	0	0	0	1	0
male	1983	29	0	Neurologia	16	1	1	2	1	0	1	0	7.2	2011-11-01	1	0	0	0	0	0	0	0	0
male	1982	30	1	Cardiochirurgia	16	1	1	2	1	0	0	0	7.2		0	0	0	0	0	0	0	0	0
female	1983	29	2	Radiodiagnostica	6	1	0	1	1	0	0	1	11.8		0	0	0	0	0	0	0	0	0
female	1984	28	2	Anatomia Patologica	16	1	1	1	1	0	1	0	7.2	2012-01-01	0	0	1	0	0	0	0	0	0
female	1980	32	1	ginecologia ed ostetricia	14	1	0	1	1	0	1	1	14.1	2012-03-01	0	0	0	0	1	2	1	0	0
male	1983	29	1	ortopedia e traumatologia	10	2	1	0	0	1	0	1	13.1		0	0	0	0	0	0	0	0	0
female	1983	29	0	Dermatologia e Venereologia	10	2	0	0	0	1	0	1	13.1		0	0	0	0	0	0	0	0	0
female	1983	29	0	neurologia	1	2	0	0	0	2	1	0	6.1	2012-01-01	0	0	1	0	0	1	1	0	0
female	1985	27	2	anestesia e rianimazione	10	2	0	0	0	1	1	1	13.1	2012-01-01	0	0	1	0	0	0	0	0	0
male	1982	30	1	ortopedia	4	2	0	0	0	2	0	0	6		0	0	0	0	0	0	0	0	0
female	1983	29	0	oncologia	8	2	0	0	2	0	0	0	6		0	0	0	0	0	0	0	0	0
female	1982	30	0	neurologia	11	2	0	0	1	0	0	0	6		0	0	0	0	0	0	0	0	0
female	1983	29	0	nefrologia	5	2	0	2	1	0	0	0	8.7		0	0	0	0	0	0	0	0	0
female	1985	27	1	Ginecologia e ostetricia	5	2	0	1	0	1	1	0	8.7	2011-12-01	0	1	0	0	0	0	0	0	0
female	1983	29	2	Anatomia Patologica	2	0	0	1	0	0	1	1	11.7	2012-02-01	0	0	0	1	0	0	0	0	0
female	1981	31	0	nefrologia	15	1	0	0	0	0	1	1	14.1	2012-03-01	0	0	0	0	1	0	0	0	0
female	1981	31	1	Chirurgia Generale	11	2	0	0	1	0	0	0	6		0	0	0	0	0	0	0	0	0
male	1980	32	2	Medicina Legale	3	0	0	1	1	1	0	0	8.5		0	0	0	0	0	0	0	0	0
male	1982	30	0	Medicina d'emergenza-urgenza	0	0	0	0	0	0	0	1	10.2		0	0	0	0	0	1	1	1	1
female	1984	28	1	ginecologia e ostetricia	15	1	0	1	1	0	1	1	14.1	2011-12-01	0	1	0	0	0	0	0	0	0
male	1981	31	1	Chirurgia Generale	16	1	1	1	0	0	1	0	7.2	Nov 2011, Jan 2012	1	0	0	0	0	0	0	0	0
female	1983	29	0	dermatologia e venereologia	16	1	0	0	0	0	1	0	7.2	2012-01-01	0	0	1	0	0	0	0	0	0
female	1983	29	0	dermatologia e venereologia	16	1	0	0	0	0	1	0	7.2	2012-01-01	0	0	1	0	0	0	0	0	0
male	1985	27	2	anestesia e rianimazione	14	1	0	0	1	1	0	1	14.1		0	0	0	0	0	1	1	0	0
male	1982	30	0	fisiatria	15	1	0	1	1	0	1	1	14.1	2012-02-01	0	0	0	1	0	0	0	0	0
female	1979	33	2	igiene e medicina preventiva	16	1	0	1	1	2	0	0	7.2		0	0	0	0	0	0	0	0	0
male	1984	28	2	Radiodiagnostica	6	1	1	0	1	0	1	1	11.8	2011-12-01	0	1	0	0	0	0	0	0	0
female	1980	32	0	Pediatria	15	1	0	0	0	0	1	1	14.1	Dec 2011, Jan 2012, Feb 2012	0	1	1	1	0	0	0	0	0
female	1981	31	2	radiodiagnostica	7	1	0	1	1	0	1	1	11.8	2011-12-01	0	1	0	0	0	0	0	0	0
female	1985	27	2	Radiodiagnostica	14	1	0	1	1	0	1	1	14.1	2011-11-01	1	0	0	0	0	0	0	0	0
female	1982	30	0	Pediatria	6	1	1	0	2	0	1	1	11.8	2012-03-01	0	0	0	0	1	0	0	0	0
male	1965	47	2	Radioterapia	16	1	0	2	1	2	0	0	7.2		0	0	0	0	0	0	0	0	0
male	1984	28	2	igiene e medicina preventiva	16	1	0	0	1	2	0	0	7.2		0	0	0	0	0	0	0	0	0
female	1983	29	2	Radiodiagnostica	14	1	0	0	1	0	1	1	14.1	2011-11-01	1	0	0	0	0	0	0	0	0
female	1982	30	0	neurologia	15	1	0	0	1	0	0	1	14.1		0	0	0	0	0	0	0	0	0
female	1980	32	1	ginecologia ed ostetricia	15	1	1	1	0	0	0	1	14.1		0	0	0	0	0	1	1	0	0
female	1985	27	1	Ginecologia ed Ostetricia	16	1	1	0	2	1	0	0	7.2		0	0	0	0	0	0	0	0	0
female	1986	26	0	Medicina Interna	6	1	1	1	0	2	0	1	11.8		0	0	0	0	0	0	0	0	0
female	1982	30	1	Chirurgia generale	16	1	1	0	0	1	1	0	7.2	2012-01-01	0	0	1	0	0	3	1	1	1
female	1984	28	0	Neurologia	14	1	0	0	0	0	1	1	14.1	2012-02-01	0	0	0	1	0	1	1	1	1
female	1985	27	0	endocrinologia e malattie del ricambio	4	2	1	1	1	2	1	0	6	2012-01-01	0	0	1	0	0	0	0	0	0
male	1983	29	2	Radiodiagnostica	10	2	0	0	1	0	0	1	13.1		0	0	0	0	0	0	0	0	0
female	1982	30	0	malattie infettive	1	2	0	0	0	1	0	0	6.1		0	0	0	0	0	0	0	0	0
male	1980	32	2	medicina legale	11	2	1	1	1	0	0	0	6		0	0	0	0	0	1	1	0	0
male	1980	32	2	medicina legale	11	2	1	1	1	0	0	0	6		0	0	0	0	0	1	1	0	0
female	1984	28	1	ginecologia e ostetricia	4	2	0	0	1	2	0	0	6		0	0	0	0	0	0	0	0	0
female	1984	28	0	endocrinologia e malattie del ricambio	4	2	0	0	1	2	0	0	6		0	0	0	0	0	0	0	0	0
female	1982	30	1	chirurgia generale	8	2	0	0	2	1	1	0	6	2011-11-01	1	0	0	0	0	0	0	0	0
female	1980	32	2	Radiodiagnostica	4	2	0	2	1	2	0	0	6		0	0	0	0	0	0	0	0	0
female	1985	27	0	Endocrinologia	1	2	0	0	0	0	1	0	6.1	2012-03-01	0	0	0	0	1	0	0	0	0
female	1983	29	2	SCIENZA DELL'ALIMENTAZIONE	10	2	0	0	1	0	0	1	13.1		0	0	0	0	0	0	0	0	0
male	1982	30	2	Anatomia Patologica	11	2	0	1	0	0	0	0	6		0	0	0	0	0	0	0	0	0
male	1976	36	1	Chirurgia Generale	11	2	0	0	0	1	1	0	6	2012-03-01	0	0	0	0	1	0	0	0	0
male	1984	28	0	medicina interna	1	2	0	1	0	1	1	0	6.1	2012-03-01	0	0	0	0	1	0	0	0	0
male	1985	27	2	radiologia	10	2	1	1	1	0	1	1	13.1	2011-11-01	1	0	0	0	0	0	0	0	0
female	1985	27	0	Oncologia	8	2	0	1	0	0	0	0	6		0	0	0	0	0	0	0	0	0
female	1983	29	2	anestesia e rianimazione	10	2	0	0	1	0	0	1	13.1		0	0	0	0	0	0	0	0	0
female	1981	31	0	Medicina Interna	11	2	0	0	1	0	0	0	6		0	0	0	0	0	0	0	0	0
female	1983	29	0	neurologia	4	2	0	2	1	2	0	0	6		0	0	0	0	0	0	0	0	0
male	1985	27	0	dermatologia e venereologia	4	2	0	1	0	2	0	0	6		0	0	0	0	0	0	0	0	0
male	1981	31	0	neurofisiopatologia	8	2	0	0	0	0	1	0	6	2011-12-01	0	1	0	0	0	0	0	0	0
female	1982	30	0	oftalmologia	8	2	0	0	1	0	1	0	6	2011-12-01	0	1	0	0	0	0	0	0	0
male	1984	28	0	neurologia	8	2	1	0	0	0	1	0	6	2011-12-01	0	1	0	0	0	0	0	0	0
female	1982	30	1	chirurgia generale	8	2	0	0	0	1	1	0	6	Nov 2011, Dec 2011	1	1	0	0	0	0	0	0	0
female	1985	27	0	endocrinologia e malattie del ricambio	4	2	1	0	0	2	0	0	6		0	0	0	0	0	0	0	0	0
male	1985	27	1	chirurgia generale	4	2	1	1	1	2	0	0	6		0	0	0	0	0	0	0	0	0
female	1981	31	0	geriatria	4	2	0	1	1	2	0	0	6		0	0	0	0	0	0	0	0	0
female	1982	30	2	anestesia e rianimazione	1	2	0	0	0	0	1	0	6.1	2011-12-01	0	1	0	0	0	3	1	1	1
female	1981	31	2	Medicina del Lavoro	12	0	0	0	1	1	1	1	11.7	2012-02-01	0	0	0	1	0	1	1	1	0
female	1983	29	0	Nefrologia	3	0	0	0	0	0	1	0	8.5	2012-02-01	0	0	0	1	0	1	1	0	0
female	1982	30	0	Dermatologia e Venereologia	2	0	1	0	0	0	0	1	11.7		0	0	0	0	0	1	1	1	0
female	1981	31	0	pediatria	17	0	0	0	0	0	0	1	11.6		0	0	0	0	0	0	0	0	0
female	1979	33	0	Neuropsichiatria Infantile	2	0	0	1	0	0	0	1	11.7		0	0	0	0	0	0	0	0	0
female	1981	31	0	Pediatria	9	0	0	0	1	0	0	1	11.7		0	0	0	0	0	0	0	0	0
female	1980	32	2	igiene e medicina preventiva	9	0	0	0	1	0	0	1	11.7		0	0	0	0	0	0	0	0	0
male	1984	28	2	Anestesia e Rianimazione	17	0	0	0	1	0	1	1	11.6	2012-03-01	0	0	0	0	1	0	0	0	0
male	1984	28	2	Radiodiagnostica	9	0	0	0	0	0	1	1	11.7	Feb 2012, Mar 2012	0	0	0	1	1	1	1	1	0
female	1983	29	1	chirurgia generale	12	0	0	0	1	1	1	1	11.7	2012-02-01	0	0	0	1	0	1	1	0	0
female	1980	32	0	pediatria	9	0	0	0	0	0	0	1	11.7		0	0	0	0	0	0	0	0	0
female	1984	28	2	Medicina legale	3	0	0	0	1	1	0	0	8.5		0	0	0	0	0	0	0	0	0
female	1983	29	1	chirurgia vascolare	13	0	0	0	1	0	1	0	8.5	2012-02-01	0	0	0	1	0	0	0	0	0
male	1982	30	1	urologia	12	0	1	0	1	1	0	1	11.7		0	0	0	0	0	2	1	0	0
female	1983	29	2	Diagnostica per Immagini	9	0	0	0	0	1	1	1	11.7	2012-01-01	0	0	1	0	0	0	0	0	0
female	1984	28	1	Otorinolaringoiatria	13	0	0	0	1	0	1	0	8.5	2011-11-01	1	0	0	0	0	0	0	0	0
female	1978	34	2	Medicicna del lavoro	12	0	0	0	1	1	0	1	11.7		0	0	0	0	0	0	0	0	1
male	1980	32	2	anestesia e rianimazione	3	0	0	0	1	1	0	0	8.5		0	0	0	0	0	2	1	0	0
female	1983	29	0	pediatria	13	0	0	0	0	0	0	0	8.5		0	0	0	0	0	3	1	0	0
female	1979	33	2	Medicina del Lavoro	6	1	0	0	0	0	1	1	11.8	Dec 2011, Jan 2012, Feb 2012	0	1	1	1	0	0	0	0	0
male	1983	29	0	Dermatologia e venereologia	17	0	0	0	1	0	0	1	11.6		0	0	0	0	0	0	0	0	0
male	1984	28	1	Ginecologia ed Ostetricia	10	2	0	0	1	1	0	1	13.1		0	0	0	0	0	0	0	0	0
male	1982	30	0	Medicina Interna	2	0	0	2	0	0	0	1	11.7		0	0	0	0	0	0	0	0	0
male	1969	43	0	gastroenterologia ed endoscopia digestiva	6	1	0	0	0	0	1	1	11.8	2012-03-01	0	0	0	0	1	0	0	0	0
male	1965	47	2	Radiodiagnostica	11	2	1	2	0	1	1	0	6	2012-01-01	0	0	1	0	0	0	0	0	0
female	1984	28	0	Pediatria	13	0	0	0	0	0	0	0	8.5		0	0	0	0	0	0	0	0	0
female	1983	29	0	MALATTIE DELL'APPARATO RESPIRATORIO	5	2	0	0	1	0	1	0	8.7	2012-02-01	0	0	0	1	0	2	1	0	0
female	1985	27	0	oncologia	8	2	0	0	1	0	0	0	6		0	0	0	0	0	0	0	0	0
male	1983	29	0	Psichiatria	12	0	0	1	1	0	1	1	11.7	2011-12-01	0	1	0	0	0	0	0	0	0
female	1981	31	0	Endocrinologia	17	0	0	1	0	0	0	1	11.6		0	0	0	0	0	0	0	0	0
male	1978	34	1	Chirurgia Generale	11	2	0	0	0	1	1	0	6	2012-02-01	0	0	0	1	0	0	0	0	0
male	1981	31	0	urologia	8	2	0	0	0	1	0	0	6		0	0	0	0	0	0	0	0	0
female	1982	30	2	Igiene	2	0	0	0	1	2	1	1	11.7	2012-03-01	0	0	0	0	1	0	0	0	0
female	1984	28	0	Cardiologia	0	0	0	0	1	1	0	1	10.2		0	0	0	0	0	0	0	0	0
female	1984	28	0	neurologia	7	1	0	0	1	0	0	1	11.8		0	0	0	0	0	0	0	0	0
female	1983	29	0	oncologia	8	2	0	0	0	1	0	0	6		0	0	0	0	0	0	0	0	0
female	1981	31	0	neurologia	10	2	0	0	0	1	0	1	13.1		0	0	0	0	0	0	0	0	0
female	1986	26	0	medicina interna	8	2	0	0	0	1	1	0	6	2012-02-01	0	0	0	1	0	0	0	0	0
female	1976	36	2	Igiene e Medicina preventiva	17	0	0	1	1	2	1	1	11.6	2012-01-01	0	0	1	0	0	0	0	0	0
female	1974	38	2	Igiene e Medicina Preventiva	8	2	0	0	1	1	1	0	6	2012-01-01	0	0	1	0	0	0	0	0	0
female	1966	46	0	geriatria	12	0	0	0	2	1	0	1	11.7		0	0	0	0	0	0	0	0	0
female	1983	29	2	Anatomia Patologica	10	2	0	0	1	1	0	1	13.1		0	0	0	0	0	0	0	0	0
female	1981	31	2	farmacologia medica	4	2	0	0	1	1	0	0	6		0	0	0	0	0	0	0	0	0
female	1983	29	0	pneumologia	4	2	0	1	1	0	1	0	6	2012-02-01	0	0	0	1	0	2	1	0	0
female	1983	29	2	anestesia e rianimazione	3	0	0	0	1	1	0	0	8.5		0	0	0	0	0	0	0	0	0
female	1983	29	2	anestesia e rianimazione	3	0	0	0	1	1	0	0	8.5		0	0	0	0	0	0	0	0	0
female	1984	28	1	ginecologia ed ostetricia	10	2	1	1	0	1	0	1	13.1		0	0	0	0	0	0	0	0	0
male	1983	29	0	Malattie dell'apparato cardiovascolare	17	0	0	1	1	0	1	1	11.6	2012-02-01	0	0	0	1	0	0	0	0	0
female	1984	28	1	Ortopedia	10	2	0	0	1	1	1	1	13.1	2011-12-01	0	1	0	0	0	0	0	0	0
female	1968	44	2	Medicina legale	10	2	1	1	1	0	1	1	13.1	2012-02-01	0	0	0	1	0	0	0	0	0
female	1983	29	2	Medicina legale	10	2	1	1	1	1	1	1	13.1	2012-01-01	0	0	1	0	0	0	0	0	0
male	1978	34	0	pneumologia	1	2	0	1	0	0	0	0	6.1		0	0	0	0	0	0	0	0	0
female	1983	29	1	chirurgia plastica, ricostruttiva ed estetica	10	2	1	0	1	1	1	1	13.1	2012-02-01	0	0	0	1	0	0	0	0	0
male	1984	28	1	anestesia e rianimazione	8	2	0	0	0	1	1	0	6	2011-12-01	0	1	0	0	0	0	0	0	0
female	1981	31	2	Igiene e Medicina Preventiva	12	0	0	0	0	0	1	1	11.7	2012-01-01	0	0	1	0	0	1	1	1	1
male	1982	30	1	Cardiochirurgia	16	1	0	0	0	0	1	0	7.2	2012-03-01	0	0	0	0	1	0	0	0	0
male	1968	44	0	medicina interna	8	2	1	0	0	1	0	0	6		0	0	0	0	0	3	1	1	1
male	1984	28	0	medicina interna	8	2	1	0	0	0	0	0	6		0	0	0	0	0	0	0	0	0
female	1984	28	0	Pediatria	13	0	0	0	0	0	0	0	8.5		0	0	0	0	0	0	0	0	0
male	1976	36	0	medicina interna	9	0	0	0	0	1	0	1	11.7		0	0	0	0	0	3	1	1	1
female	1973	39	2	radioterapia	1	2	0	0	0	2	1	0	6.1	Dec 2011, Jan 2012	0	1	1	0	0	0	0	0	1
male	1986	26	1	ginecologia e ostetricia	8	2	0	0	0	0	0	0	6		0	0	0	0	0	0	0	0	1
female	1981	31	0	nefrologia	8	2	0	0	1	0	0	0	6		0	0	0	0	0	2	1	1	1
male	1985	27	0	malattie della'apparato cardiovascolare	8	2	1	0	1	0	0	0	6		0	0	0	0	0	0	0	0	1
male	1984	28	0	pediatria	8	2	1	0	1	0	0	0	6		0	0	0	0	0	0	0	1	1
female	1979	33	0	Pneumologia	5	2	0	0	1	2	1	0	8.7	2011-12-01	0	1	0	0	0	3	1	1	1
male	1981	31	0	scienze dell'alimentazione	15	1	0	0	0	0	0	1	14.1		0	0	0	0	0	1	1	1	1
male	1984	28	0	medicina interna	8	2	0	0	1	0	0	0	6		0	0	0	0	0	2	1	1	1
male	1984	28	1	chirurgia generale	8	2	0	0	1	1	0	0	6		0	0	0	0	0	2	1	1	1
female	1985	27	1	oftalmologia	8	2	0	0	0	1	0	0	6		0	0	0	0	0	2	1	1	1
female	1982	30	2	medicina del lavoro	0	0	0	1	1	2	0	1	10.2		0	0	0	0	0	0	0	0	0
female	1985	27	2	igiene e medicina preventiva	14	1	0	1	1	2	0	1	14.1		0	0	0	0	0	1	1	1	1
male	1983	29	0	Malattie Infettive	3	0	0	0	0	0	1	0	8.5	2012-02-01	0	0	0	1	0	2	1	0	0
female	1976	36	2	Microbiologia e Virologia	2	0	0	0	1	1	0	1	11.7		0	0	0	0	0	3	1	1	1
male	1983	29	0	Medicina Interna	0	0	1	1	0	0	0	1	10.2		0	0	0	0	0	3	1	1	0
male	1979	33	0	pediatria	0	0	1	0	0	0	1	1	10.2	2012-01-01	0	0	1	0	0	1	1	1	0
male	1985	27	0	Geriatria	8	2	0	0	0	1	1	0	6	Jan 2012, Feb 2012	0	0	1	1	0	0	0	0	0
female	1980	32	1	ginecologia	8	2	1	0	0	1	1	0	6	2012-01-01	0	0	1	0	0	0	0	0	0
female	1979	33	0	geriatria	12	0	0	1	1	0	0	1	11.7		0	0	0	0	0	0	0	0	0
male	1983	29	1	Chirurgia generale	10	2	0	0	1	1	0	1	13.1		0	0	0	0	0	0	0	0	0
male	1983	29	2	Medicina fisica e riabilitazione	2	0	1	1	1	1	0	1	11.7		0	0	0	0	0	0	0	0	0
male	1981	31	2	igiene e medicina preventiva	13	0	1	0	0	0	0	0	8.5		0	0	0	0	0	0	0	0	0
male	1982	30	1	Chirurgia Vascolare	11	2	1	0	0	1	0	0	6		0	0	0	0	0	0	0	0	0
female	1963	49	2	Medicina del lavoro	14	1	0	0	1	0	0	1	14.1		0	0	0	0	0	0	0	0	0
female	1984	28	0	allergologia e immunologia clinica	8	2	0	0	0	1	1	0	6	Nov 2011, Feb 2012	1	0	0	1	0	0	0	0	0
female	1982	30	0	pediatria	8	2	0	0	1	0	0	0	6		0	0	0	0	0	0	0	0	0
male	1982	30	2	Igiene e Medicina Preventiva	0	0	0	1	1	2	1	1	10.2	2011-12-01	0	1	0	0	0	2	1	0	0
male	1984	28	2	igiene e medicina preventiva	1	2	1	0	2	2	1	0	6.1	2012-03-01	0	0	0	0	1	0	0	0	0
male	1982	30	1	chirurgia vascolare	16	1	0	0	1	0	1	0	7.2	2011-12-01	0	1	0	0	0	0	0	0	0
female	1985	27	0	medicina interna	8	2	1	0	1	0	0	0	6		0	0	0	0	0	0	0	1	0
female	1983	29	0	Dermatologia e Venereologia	10	2	0	0	1	1	1	1	13.1	2012-02-01	0	0	0	1	0	0	0	0	0
female	1967	45	2	Igiene e Medicina Preventiva	11	2	0	0	1	2	1	0	6	2012-02-01	0	0	0	1	0	0	0	0	0
male	1984	28	0	cardiologia	0	0	0	1	0	1	0	1	10.2		0	0	0	0	0	0	0	1	0
male	1979	33	1	ginecologia ed ostetricia	15	1	0	1	0	0	1	1	14.1	2012-01-01	0	0	1	0	0	0	0	0	0
female	1983	29	0	Pediatria	5	2	0	0	1	2	1	0	8.7	2012-01-01	0	0	1	0	0	0	0	0	0
male	1982	30	0	malattie dell'apparato respiratorio	5	2	0	0	0	0	0	0	8.7		0	0	0	0	0	0	0	0	0
female	1984	28	0	Cardiologia	4	2	0	0	0	0	1	0	6	2012-02-01	0	0	0	1	0	0	0	0	0
male	1983	29	2	Anestesia e rianimazione	16	1	0	0	0	0	0	0	7.2		0	0	0	0	0	0	0	0	0
male	1985	27	1	Chirurgia Generale	4	2	0	1	1	0	0	0	6		0	0	0	0	0	0	0	0	0
female	1985	27	2	radiodiagnostica	16	1	0	0	0	0	1	0	7.2	Dec 2011, Mar 2012	0	1	0	0	1	0	0	0	0
female	1982	30	0	Pediatria	16	1	0	0	0	1	0	0	7.2		0	0	0	0	0	0	0	0	0
male	1983	29	0	ONCOLOGIA MEDICA	16	1	0	1	1	0	0	0	7.2		0	0	0	0	0	0	0	0	0
female	1981	31	1	ostetricia e ginecologia	1	2	0	0	0	2	1	0	6.1	2012-03-01	0	0	0	0	1	3	1	0	1
female	1982	30	0	Malattie cardiovascolari	17	0	0	0	0	0	1	1	11.6	Nov 2011, Feb 2012	1	0	0	1	0	0	0	0	0
male	1985	27	0	medicina interna	2	0	1	0	1	0	0	1	11.7		0	0	0	0	0	0	0	0	0
female	1983	29	0	Medicina Interna	17	0	0	0	1	0	0	1	11.6		0	0	0	0	0	0	0	0	0
female	1966	46	0	Igiene e Medicina Preventiva	9	0	0	1	2	2	0	1	11.7		0	0	0	0	0	0	0	0	0
female	1983	29	1	OTORINOLARINGOIATRIA	11	2	0	1	0	1	1	0	6	2011-12-01	0	1	0	0	0	0	0	1	0
female	1983	29	0	Ematologia	4	2	0	0	0	0	1	0	6	Nov 2011, Feb 2012	1	0	0	1	0	0	0	0	0
male	1981	31	1	oftalmologia	4	2	0	0	0	0	1	0	6	Dec 2011, Jan 2012	0	1	1	0	0	0	0	1	0
female	1986	26	0	medicina interna	10	2	0	1	0	0	0	1	13.1		0	0	0	0	0	0	0	0	0
female	1982	30	2	Anestesia e rianimazione	10	2	0	0	0	1	1	1	13.1	2011-12-01	0	1	0	0	0	0	0	0	0
female	1982	30	0	Pediatria	6	1	0	1	0	0	1	1	11.8	2012-02-01	0	0	0	1	0	1	1	0	0
female	1982	30	0	reumatologia	1	2	0	0	0	0	1	0	6.1	2012-02-01	0	0	0	1	0	0	0	0	0
female	1985	27	2	radiodiagnostica	10	2	0	2	0	2	1	1	13.1	2012-02-01	0	0	0	1	0	0	0	0	0
male	1982	30	0	ematologia	11	2	0	0	1	0	1	0	6	2011-11-01	1	0	0	0	0	0	0	0	0
female	1974	38	2	Medicina del lavoro	10	2	0	1	0	0	0	1	13.1		0	0	0	0	0	0	0	0	0
female	1983	29	0	medicina interna	10	2	0	0	2	0	1	1	13.1	2012-01-01	0	0	1	0	0	0	0	0	0
male	1983	29	2	anestesia e rianimazione	4	2	1	0	0	0	0	0	6		0	0	0	0	0	2	1	1	0
male	1983	29	0	psichiatria	14	1	1	1	0	0	0	1	14.1		0	0	0	0	0	0	0	0	0
male	1983	29	0	reumatologia	14	1	0	0	0	2	1	1	14.1	2012-01-01	0	0	1	0	0	0	0	0	0
female	1983	29	2	Medicina del lavoro	16	1	0	0	1	0	0	0	7.2		0	0	0	0	0	0	0	0	0
female	1984	28	0	Cardiologia	14	1	0	0	0	0	1	1	14.1	2012-02-01	0	0	0	1	0	2	1	0	0
female	1980	32	0	Anestesia e rianimazione	11	2	0	0	0	1	1	0	6	2012-03-01	0	0	0	0	1	0	0	0	0
male	1974	38	2	med	1	2	1	1	0	1	1	0	6.1	2012-03-01	0	0	0	0	1	0	0	0	0
male	1983	29	0	endocrinologia	14	1	0	1	0	2	1	1	14.1	2011-12-01	0	1	0	0	0	0	0	0	0
female	1985	27	0	geriatria	1	2	0	1	0	0	1	0	6.1	2012-02-01	0	0	0	1	0	0	0	0	0
male	1982	30	1	Chirurgia Vascolare	11	2	0	1	1	1	1	0	6	2011-12-01	0	1	0	0	0	0	0	0	0
female	1984	28	1	oftalmologia	10	2	0	0	0	0	0	1	13.1		0	0	0	0	0	0	0	0	0
male	1980	32	1	urologia	6	1	0	0	0	0	1	1	11.8	2012-02-01	0	0	0	1	0	0	0	0	0
female	1982	30	0	cardiologia	7	1	0	0	0	2	1	1	11.8	2012-01-01	0	0	1	0	0	0	0	0	0
male	1984	28	2	Medicina del Lavoro	16	1	0	0	1	2	0	0	7.2		0	0	0	0	0	1	1	0	0
male	1979	33	1	ortopedia e traumatologia	11	2	1	0	1	2	0	0	6		0	0	0	0	0	0	0	0	0
female	1983	29	0	medicina interna	10	2	0	2	0	0	0	1	13.1		0	0	0	0	0	0	0	0	0
male	1984	28	0	Malattie dell'Apparato Respiratorio	1	2	0	0	0	0	0	0	6.1		0	0	0	0	0	0	0	0	0
male	1979	33	1	oftalmologia	5	2	0	0	0	2	1	0	8.7	2011-12-01	0	1	0	0	0	0	0	0	0
female	1981	31	2	anestesia e rianimazione	1	2	1	0	0	1	0	0	6.1		0	0	0	0	0	0	0	0	0
male	1985	27	0	Cardiologia	1	2	0	0	0	2	0	0	6.1		0	0	0	0	0	3	1	1	0
female	1984	28	2	anestesia e rianimazione	16	1	1	0	1	0	1	0	7.2	2011-11-01	1	0	0	0	0	0	0	0	0
male	1983	29	0	Gastroenterologia	11	2	1	1	1	1	1	0	6	2011-11-01	1	0	0	0	0	3	1	0	0
female	1985	27	2	Igiene	16	1	0	1	1	2	0	0	7.2		0	0	0	0	0	0	0	0	0
female	1981	31	0	oncologia	14	1	0	0	1	2	0	1	14.1		0	0	0	0	0	0	0	0	0
female	1982	30	2	Igiene e Medicina Preventiva	16	1	0	0	1	0	0	0	7.2		0	0	0	0	0	0	0	0	0
female	1984	28	0	reumatologia	10	2	0	0	1	0	0	1	13.1		0	0	0	0	0	0	0	0	0
female	1986	26	0	Medicina Interna	1	2	0	0	1	1	0	0	6.1		0	0	0	0	0	0	0	0	0
female	1985	27	0	pediatria	10	2	1	0	0	2	0	1	13.1		0	0	0	0	0	0	0	0	0
female	1984	28	0	Oncologia	10	2	1	1	1	2	0	1	13.1		0	0	0	0	0	0	0	0	0
female	1983	29	1	ginecologia e ostetricia	1	2	1	0	0	0	0	0	6.1		0	0	0	0	0	0	0	0	0
female	1984	28	0	geriatria	1	2	0	0	1	2	0	0	6.1		0	0	0	0	0	0	0	0	0
female	1984	28	1	Chirurgia Generale	11	2	1	0	1	0	0	0	6		0	0	0	0	0	0	0	0	0
male	1983	29	0	Cardiologia	16	1	0	1	0	1	1	0	7.2	2012-02-01	0	0	0	1	0	0	0	0	0
female	1982	30	0	neuropsichiatria infantile	11	2	0	0	1	0	0	0	6		0	0	0	0	0	1	1	0	0
female	1985	27	1	urologia	4	2	1	0	0	0	1	0	6	2012-01-01	0	0	1	0	0	0	0	0	0
female	1980	32	0	Geriatria	1	2	1	1	0	0	1	0	6.1	2011-12-01	0	1	0	0	0	0	0	0	0
female	1986	26	0	malattie dell'apparato cardiovascolare	10	2	1	0	1	0	1	1	13.1	2012-01-01	0	0	1	0	0	0	0	0	0
male	1980	32	0	medicina interna	1	2	0	1	0	0	1	0	6.1	2012-02-01	0	0	0	1	0	0	0	0	0
female	1979	33	0	medicina interna	4	2	0	1	0	0	1	0	6	2012-02-01	0	0	0	1	0	0	0	0	0
female	1983	29	0	oncologia medica	10	2	0	1	1	0	1	1	13.1	2011-12-01	0	1	0	0	0	0	0	1	0
female	1985	27	1	chirurgia generale	11	2	1	0	0	0	1	0	6	2012-01-01	0	0	1	0	0	0	0	0	1
female	1984	28	0	endocrinologia	14	1	0	0	0	0	0	1	14.1		0	0	0	0	0	3	1	1	1
female	1984	28	1	ginecologia e ostetricia	1	2	0	0	0	1	1	0	6.1	2012-01-01	0	0	1	0	0	0	0	1	1
female	1981	31	2	anestesia e rianimazione e terapia intensiva	1	2	0	0	0	0	1	0	6.1	2012-03-01	0	0	0	0	1	0	0	0	0
female	1982	30	0	pediatria	1	2	0	1	0	0	1	0	6.1	2012-03-01	0	0	0	0	1	3	1	0	0
female	1985	27	2	RADIOTERAPIA	14	1	0	0	0	2	0	1	14.1		0	0	0	0	0	3	1	0	1
female	1980	32	2	Medicina del lavoro	14	1	0	0	1	0	0	1	14.1		0	0	0	0	0	0	0	0	0
female	1983	29	0	Geriatria	10	2	0	0	0	0	1	1	13.1	2012-03-01	0	0	0	0	1	0	0	0	0
female	1984	28	0	Malattie dell'Apparato cardiovascolare	1	2	1	2	0	0	1	0	6.1	2012-02-01	0	0	0	1	0	1	1	1	1
male	1973	39	1	Chirurgia Toracica	6	2	0	0	0	0	0	1	11.8		0	0	0	0	0	1	1	1	1
male	1984	28	1	chirurgia plastica, ricostruttiva ed estetica	10	2	1	1	0	1	0	1	13.1		0	0	0	0	0	0	0	0	0
female	1984	28	0	Nefrologia	3	0	0	0	1	0	0	0	8.5		0	0	0	0	0	2	1	0	0
female	1981	31	2	Medicina Fisica e Ribilitazione	17	0	0	1	0	0	1	1	11.6	2012-01-01	0	0	1	0	0	0	0	0	0
male	1983	29	2	Medicina Nucleare	2	0	0	1	0	2	1	1	11.7	Dec 2011, Feb 2012	0	1	0	1	0	0	0	0	0
female	1982	30	0	pediatria	9	0	0	0	1	2	1	1	11.7	2012-02-01	0	0	0	1	0	0	0	0	0
male	1977	35	1	chirurgia generale	13	0	0	0	0	0	1	0	8.5	2012-01-01	0	0	1	0	0	3	1	1	0
male	1983	29	2	Anestesia e Rianimazione	13	0	0	1	0	1	0	0	8.5		0	0	0	0	0	3	1	1	0
male	1983	29	2	radiodiagnostica	2	0	0	0	0	0	0	1	11.7		0	0	0	0	0	1	1	0	0
female	1984	28	0	Geriatria	2	0	1	1	0	0	1	1	11.7	2012-01-01	0	0	1	0	0	0	0	0	0
male	1985	27	1	chirurgia generale	2	0	1	0	1	0	0	1	11.7		0	0	0	0	0	0	0	0	0
female	1982	30	1	urologia	0	0	0	0	1	1	0	1	10.2		0	0	0	0	0	0	0	0	0
female	1985	27	0	neurologia	3	0	0	1	1	1	1	0	8.5	2012-01-01	0	0	1	0	0	2	1	0	0
female	1983	29	1	chirurgia generale	0	0	0	0	0	0	1	1	10.2	2012-01-01	0	0	1	0	0	0	0	0	0
female	1981	31	0	pediatria	2	0	0	0	0	0	1	1	11.7	2011-11-01	1	0	0	0	0	0	0	0	0
female	1979	33	0	Neurologia	13	0	1	0	0	0	1	0	8.5	2011-11-01	1	0	0	0	0	0	0	0	0
female	1984	28	1	Chirurgia	0	0	1	0	1	1	0	1	10.2		0	0	0	0	0	1	1	0	0
female	1983	29	2	medicina legale	9	0	0	0	0	1	1	1	11.7	2011-12-01	0	1	0	0	0	0	0	0	0
female	1984	28	2	medicina legale	9	0	0	0	0	1	1	1	11.7	2011-12-01	0	1	0	0	0	0	0	0	0
male	1981	31	1	ortopedia e traumatologia	0	0	1	0	1	1	1	1	10.2	2011-12-01	0	1	0	0	0	0	0	0	0
female	1981	31	0	geriatria	13	0	0	0	1	0	0	0	8.5		0	0	0	0	0	0	0	0	0
female	1981	31	1	Chirurgia Generale	13	0	0	0	0	1	0	0	8.5		0	0	0	0	0	0	0	0	0
female	1976	36	0	malattie apparato respiratorio	0	0	0	0	1	0	1	1	10.2	2011-12-01	0	1	0	0	0	0	0	0	0
female	1980	32	0	Geriatria	13	0	0	1	0	0	1	0	8.5	Dec 2011, Feb 2012	0	1	0	1	0	0	0	0	0
female	1985	27	0	oncologia medica	0	0	0	0	1	0	0	1	10.2		0	0	0	0	0	0	0	0	0
female	1981	31	0	Geriatria	0	0	0	0	1	0	0	1	10.2		0	0	0	0	0	1	1	0	0
female	1981	31	0	Geriatria	0	0	0	0	1	0	0	1	10.2		0	0	0	0	0	1	1	0	0
female	1979	33	0	Endocrinologia	0	0	0	0	1	1	0	1	10.2		0	0	0	0	0	0	0	0	0
male	1983	29	0	Gastroenterologia	0	0	0	0	1	0	0	1	10.2		0	0	0	0	0	0	0	0	0
male	1983	29	2	Radiologia	0	0	1	1	1	0	0	1	10.2		0	0	0	0	0	3	1	0	0
female	1984	28	1	Ginecologia	0	0	0	0	1	1	0	1	10.2		0	0	0	0	0	0	0	0	0
female	1982	30	2	ANATOMIA PATOLOGICA	2	0	0	0	2	0	1	1	11.7	2011-11-01	1	0	0	0	0	0	0	0	0
female	1984	28	1	Chirurgia Generale	2	0	0	0	1	1	0	1	11.7		0	0	0	0	0	0	0	0	0
male	1979	33	2	anestesia e rianimazione	0	0	0	0	0	0	1	1	10.2	2012-01-01	0	0	1	0	0	0	0	0	0
male	1982	30	1	ortopedia e traumatologia	0	0	1	0	1	1	0	1	10.2		0	0	0	0	0	0	0	0	0
male	1982	30	1	ortopedia e traumatologia	0	0	1	0	1	1	1	1	10.2	2011-12-01	0	1	0	0	0	0	0	0	0
female	1983	29	0	Scienza dell'Alimentazione	0	0	0	0	0	2	1	1	10.2	2012-02-01	0	0	0	1	0	0	0	0	0
male	1982	30	1	ortopedia e traumatologia	0	0	0	0	1	1	1	1	10.2	2011-12-01	0	1	0	0	0	0	0	0	0
female	1979	33	1	oftalmologia	13	0	1	1	1	0	0	0	8.5		0	0	0	0	0	0	0	0	0
male	1983	29	0	Cardiologia	0	0	0	1	1	0	0	1	10.2		0	0	0	0	0	0	0	0	0
male	1979	33	2	igiene e medicina preventiva	13	0	1	1	0	2	0	0	8.5		0	0	0	0	0	3	1	1	1
male	1979	33	2	Radiodiagnostica	2	0	0	1	1	0	1	1	11.7	2011-12-01	0	1	0	0	0	1	1	1	1
female	1978	34	2	Igiene e Medicina preventiva	2	0	1	0	1	2	1	1	11.7	2012-03-01	0	0	0	0	1	1	1	1	1
female	1984	28	2	Anestesia e Rianimazione	0	0	0	0	0	0	1	1	10.2	2011-11-01	1	0	0	0	0	3	1	1	1
female	1984	28	2	Medicina del lavoro	12	0	0	0	1	1	0	1	11.7		0	0	0	0	0	0	0	0	0
female	1984	28	2	medicina del lavoro	13	0	0	1	0	0	1	0	8.5	2011-12-01	0	1	0	0	0	3	1	0	0
female	1983	29	0	Malattie dell'apparato cardiovascolare	2	0	1	0	0	0	0	1	11.7		0	0	0	0	0	0	0	0	0
male	1983	29	1	Ortopedia e traumatologia	17	0	0	0	0	1	0	1	11.6		0	0	0	0	0	0	0	1	1
female	1979	33	2	medicina legale	9	0	0	0	0	0	1	1	11.7	2012-01-01	0	0	1	0	0	3	1	1	1
female	1983	29	0	Ematologia	17	0	1	0	0	1	1	1	11.6	2012-01-01	0	0	1	0	0	1	1	1	1
male	1984	28	0	gastroenterologia	0	0	0	0	0	0	0	1	10.2		0	0	0	0	0	2	1	1	0
male	1979	33	1	Chirurgia Pediatrica	1	2	0	1	0	0	1	0	6.1	2012-02-01	0	0	0	1	0	0	0	0	0
male	1983	29	0	pediatria	16	1	0	1	0	0	0	0	7.2		0	0	0	0	0	0	0	0	0
female	1978	34	1	urologia	11	2	1	0	0	0	1	0	6	Jan 2012, Feb 2012, Mar 2012	0	0	1	1	1	2	1	0	0
female	1974	38	0	Geriatria	7	1	0	0	0	0	1	1	11.8	2012-01-01	0	0	1	0	0	3	1	0	1
female	1982	30	2	anestesia e rianimazione	1	2	0	0	0	0	0	0	6.1		0	0	0	0	0	1	1	1	1
male	1978	34	0	malattie infettive	0	0	1	0	1	0	0	1	10.2		0	0	0	0	0	0	0	0	0
male	1982	30	0	madicina interna	0	0	0	0	0	1	0	1	10.2		0	0	0	0	0	0	0	0	0
male	1985	27	0	pediatria	0	0	0	0	0	0	0	1	10.2		0	0	0	0	0	0	0	0	0
female	1979	33	2	anestesia e rianimazione	0	0	0	0	0	1	1	1	10.2	2012-02-01	0	0	0	1	0	3	1	0	1
female	1985	27	2	Anestesia e Rianimazione	13	0	0	0	1	0	0	0	8.5		0	0	0	0	0	1	1	1	1
female	1980	32	1	Chirurgia Generale	13	0	0	0	0	0	0	0	8.5		0	0	0	0	0	0	0	0	1
female	1978	34	2	Med.Nucleare	2	0	0	0	1	1	1	1	11.7	2012-02-01	0	0	0	1	0	1	1	1	1
female	1980	32	2	Biochimica Clinica	1	2	0	0	0	0	1	0	6.1	2012-02-01	0	0	0	1	0	3	1	1	1
male	.	.	1	Urologia	3	0	0	0	1	1	0	0	8.5		0	0	0	0	0	0	0	0	0
female	1983	29	0	endocrinologia	1	2	0	0	0	0	1	0	6.1	Jan 2012, Feb 2012	0	0	1	1	0	3	1	1	0
female	1978	34	0	Reumatologia	1	2	0	1	0	0	0	0	6.1		0	0	0	0	0	0	0	0	0
female	1983	29	1	otorinolaringoiatria	11	2	0	0	0	1	1	0	6	2011-12-01	0	1	0	0	0	0	0	1	0
female	1983	29	1	otorinolaringoiatria	11	2	0	0	0	1	1	0	6	2011-12-01	0	1	0	0	0	0	0	1	0
female	1980	32	2	medicina fisica e riabilitativa	5	2	0	0	0	0	1	0	8.7	2012-02-01	0	0	0	1	0	0	0	0	0
female	1985	27	0	neurologia	11	2	0	2	0	2	0	0	6		0	0	0	0	0	0	0	0	0
female	1982	30	1	chirurgia generale	10	2	0	0	0	0	1	1	13.1	2011-12-01	0	1	0	0	0	0	0	0	0
male	1982	30	0	GASTROENTEROLOGIA	14	1	1	0	0	0	1	1	14.1	Jan 2012, Feb 2012	0	0	1	1	0	0	0	0	0
female	1981	31	2	radiologia	15	1	1	0	0	2	0	1	14.1		0	0	0	0	0	0	0	0	0
male	1984	28	1	oftalmologia	16	1	0	2	0	1	1	0	7.2	2011-12-01	0	1	0	0	0	0	0	0	0
male	1977	35	2	genetica medica	6	1	0	1	0	0	0	1	11.8		0	0	0	0	0	0	0	0	0
male	1985	27	2	anestesia e rianimazione	10	2	0	0	0	0	0	1	13.1		0	0	0	0	0	0	0	0	0
female	1986	26	0	malattie dell'apparato cardiovascolare	8	2	0	1	0	0	1	0	6	Dec 2011, Mar 2012	0	1	0	0	1	0	0	0	0
male	1983	29	1	ortopedia	5	2	0	0	0	0	1	0	8.7	2011-11-01	1	0	0	0	0	0	0	0	0
male	1982	30	1	Urologia	1	2	0	0	2	1	0	0	6.1		0	0	0	0	0	0	0	0	0
female	1985	27	0	dermatologia	14	1	0	0	1	0	1	1	14.1	2012-02-01	0	0	0	1	0	0	0	0	0
female	1983	29	1	ginecologia ed ostetricia	15	1	1	0	0	1	0	1	14.1		0	0	0	0	0	0	0	0	0
male	1979	33	2	igiene	15	1	0	1	1	2	0	1	14.1		0	0	0	0	0	0	0	0	0
female	1985	27	2	igiene e medicina preventiva	5	2	0	0	1	0	1	0	8.7	2011-11-01	1	0	0	0	0	0	0	0	0
female	1985	27	0	geriatria	5	2	0	0	0	0	1	0	8.7	2011-12-01	0	1	0	0	0	0	0	0	0
male	1969	43	2	Medicina Legale	15	1	1	1	1	0	0	1	14.1		0	0	0	0	0	3	1	1	0
female	1983	29	1	Chirurgia Generale	11	2	1	0	0	1	1	0	6	2012-02-01	0	0	0	1	0	3	1	0	0
female	1983	29	1	Chirurgia Generale	11	2	1	0	0	1	1	0	6	2012-02-01	0	0	0	1	0	3	1	0	0
male	1982	30	0	geriatria	1	2	0	1	1	2	1	0	6.1	2011-12-01	0	1	0	0	0	0	0	0	0
female	1979	33	0	geriatria	15	1	0	0	1	0	1	1	14.1	2012-03-01	0	0	0	0	1	0	0	0	0
male	1985	27	0	Malattie dell'apparato respiratorio	14	1	0	0	0	0	0	1	14.1		0	0	0	0	0	0	0	0	0
male	1983	29	0	psichiatria	14	1	1	1	0	2	1	1	14.1	2011-12-01	0	1	0	0	0	0	0	0	0
male	1984	28	0	Neurologia	10	2	0	1	1	0	0	1	13.1		0	0	0	0	0	3	1	1	0
female	1982	30	0	Malattie apparato cardiovascolare	4	2	0	1	0	0	1	0	6	2011-12-01	0	1	0	0	0	0	0	0	0
female	1983	29	0	Dermatologia	4	2	0	0	1	0	1	0	6	2012-01-01	0	0	1	0	0	0	0	0	0
female	1970	42	1	Otorinolaringoiatria	6	1	0	0	0	0	0	1	11.8		0	0	0	0	0	0	0	0	0
female	1977	35	2	igiene e medicina preventiva	6	1	0	1	1	0	1	1	11.8	2012-01-01	0	0	1	0	0	0	0	0	0
male	1985	27	2	Anestesia e rianimazione	10	2	0	0	0	0	0	1	13.1		0	0	0	0	0	0	0	0	0
male	1978	34	1	ortopedia e traumatologia	1	2	0	0	1	2	1	0	6.1	2012-02-01	0	0	0	1	0	0	0	0	0
male	1985	27	2	Medicina del Lavoro	11	2	0	1	0	2	0	0	6		0	0	0	0	0	3	1	1	1
female	1980	32	2	Medicina del Lavoro	7	1	1	0	0	2	1	1	11.8	2012-01-01	0	0	1	0	0	3	1	1	0
female	1986	26	0	medicina interna	8	2	1	1	0	0	1	0	6	2012-01-01	0	0	1	0	0	3	1	1	1
female	1985	27	2	Anestesia e rianimazione	14	1	1	0	0	0	0	1	14.1		0	0	0	0	0	1	1	1	0
female	1980	32	0	Pediatria	3	0	0	1	0	0	1	0	8.5	2012-01-01	0	0	1	0	0	3	1	0	0
female	1974	38	2	PATOLOGIA CLINICA	2	0	0	1	0	0	1	1	11.7	2012-02-01	0	0	0	1	0	0	0	0	0
male	1982	30	1	Chirurgia maxillo Facciale	17	0	0	0	0	1	1	1	11.6	2011-11-01	1	0	0	0	0	0	0	0	0
male	1983	29	1	chirurgia generale	17	0	0	0	0	0	1	1	11.6	2012-02-01	0	0	0	1	0	0	0	0	0
male	1977	35	2	anestesia e rianimazione	9	0	0	1	1	0	0	1	11.7		0	0	0	0	0	0	0	0	0
male	1980	32	2	anestesia	0	0	1	1	1	0	1	1	10.2	Nov 2011, Dec 2011	1	1	0	0	0	0	0	0	0
female	1982	30	0	gastroenterologia	2	0	0	1	0	0	0	1	11.7		0	0	0	0	0	3	1	1	0
female	1979	33	0	malattie dell'apparato respiratorio	12	0	0	0	1	2	0	1	11.7		0	0	0	0	0	0	0	0	0
female	1984	28	0	neurologia	12	0	0	0	1	1	0	1	11.7		0	0	0	0	0	0	0	0	0
female	1984	28	0	Geriatria	17	0	0	1	1	0	0	1	11.6		0	0	0	0	0	0	0	0	0
female	1983	29	2	medicina fisica e riabilitativa	0	0	0	0	0	0	0	1	10.2		0	0	0	0	0	0	0	0	0
female	1983	29	1	Ginecologia	0	0	1	1	0	1	0	1	10.2		0	0	0	0	0	0	0	0	0
male	1979	33	0	Neurologia	2	0	0	0	2	0	0	1	11.7		0	0	0	0	0	0	0	0	0
female	1983	29	1	Ginecologia ed Ostetricia	2	0	0	0	1	1	1	1	11.7	2012-02-01	0	0	0	1	0	0	0	0	0
female	1982	30	0	endocrinologia	0	0	0	1	0	0	1	1	10.2	2011-11-01	1	0	0	0	0	0	0	0	0
female	1981	31	2	radioterapia	3	0	0	0	0	0	0	0	8.5		0	0	0	0	0	0	0	0	0
female	1984	28	2	Anestesia e Rianimazione	9	0	0	0	0	1	1	1	11.7	2012-02-01	0	0	0	1	0	0	0	0	0
male	1981	31	1	chirurgia generale	0	0	0	1	1	1	1	1	10.2	2012-01-01	0	0	1	0	0	0	0	0	0
male	1984	28	1	chirurgia generale	0	0	1	1	1	0	1	1	10.2	Dec 2011, Jan 2012	0	1	1	0	0	0	0	0	0
female	1985	27	2	Anestesia e Rianimazione	13	0	0	0	0	1	1	0	8.5	2012-01-01	0	0	1	0	0	0	0	0	0
female	1983	29	0	meu	13	0	1	0	0	0	1	0	8.5	2011-11-01	1	0	0	0	0	0	0	0	0
female	1981	31	2	Igiene e Medicina Preventiva	0	0	1	2	0	0	0	1	10.2		0	0	0	0	0	0	0	0	0
male	1984	28	1	Chirurgia vascolare	2	0	0	1	0	0	0	1	11.7		0	0	0	0	0	1	1	1	1
female	1985	27	0	malattie infettive	9	0	0	1	0	0	0	1	11.7		0	0	0	0	0	0	0	0	1
male	1983	29	2	Anestesia e Rianimazione	9	0	0	1	1	1	0	1	11.7		0	0	0	0	0	0	0	1	1
female	1984	28	2	radioterapia	11	2	0	0	0	1	1	0	6	2012-02-01	0	0	0	1	0	0	0	0	0
female	1982	30	0	Medicina interna	5	2	0	1	0	0	1	0	8.7	2012-02-01	0	0	0	1	0	0	0	0	0
male	1983	29	0	Psichiatria	13	0	0	1	0	2	0	0	8.5		0	0	0	0	0	1	1	1	0
male	1985	27	2	radiodiagnostica	14	1	1	0	0	0	1	1	14.1	2012-03-01	0	0	0	0	1	0	0	0	0
male	1981	31	2	Radiodiagnostica	10	2	0	2	1	2	1	1	13.1	2012-01-01	0	0	1	0	0	0	0	0	0
male	1984	28	1	ortopedia e traumatologia	2	0	0	1	0	1	1	1	11.7	2012-02-01	0	0	0	1	0	0	0	0	0
female	1983	29	2	Anestesia e Rianimazione	3	0	0	0	0	0	0	0	8.5		0	0	0	0	0	0	0	0	0
male	1983	29	0	Neurologia	2	0	1	1	0	0	1	1	11.7	2012-02-01	0	0	0	1	0	0	0	0	0
female	1984	28	0	Oncologia Medica	16	1	0	0	1	0	0	0	7.2		0	0	0	0	0	0	0	0	0
male	1986	26	0	igiene e medicina preventiva	4	2	0	0	2	2	1	0	6	2012-02-01	0	0	0	1	0	0	0	0	0
male	1985	27	1	urologia	15	1	1	1	0	0	1	1	14.1	2012-03-01	0	0	0	0	1	0	0	0	0
female	1984	28	2	Medicina del Lavoro	16	1	0	0	1	0	0	0	7.2		0	0	0	0	0	0	0	0	0
female	1982	30	0	Dermatologia	11	2	1	0	1	0	0	0	6		0	0	0	0	0	0	0	0	0
female	1981	31	2	Farmacologia Medica	9	0	0	0	0	0	0	1	11.7		0	0	0	0	0	0	0	0	0
male	1984	28	1	Ortopedia e traumatologia	16	1	0	0	0	0	1	0	7.2	2012-01-01	0	0	1	0	0	0	0	0	0
male	1984	28	2	Radiodiagnostica	12	0	0	1	1	2	1	1	11.7	2011-11-01	1	0	0	0	0	0	0	0	1
female	1976	36	1	Urologia	1	2	0	0	0	1	1	0	6.1	2011-11-01	1	0	0	0	0	1	1	1	1
male	1984	28	0	pediatria	14	1	0	0	0	0	1	1	14.1	2011-12-01	0	1	0	0	0	0	0	0	0
female	1974	38	0	Neuropsichiatria infantile	12	0	0	0	1	2	1	1	11.7	2011-12-01	0	1	0	0	0	3	1	1	0
female	1981	31	2	Medicina Fisica e Riabilitazione	1	2	0	0	0	2	1	0	6.1	Nov 2011, Jan 2012	1	0	0	0	0	0	0	0	0
female	1983	29	0	Gastroenterologia	15	1	0	0	1	0	1	1	14.1	2012-03-01	0	0	0	0	1	0	0	0	0
male	1981	31	0	Neurologia	1	2	0	1	0	0	0	0	6.1		0	0	0	0	0	0	0	0	0
male	1985	27	1	chirurgia apparato digerente	4	2	1	0	0	0	0	0	6		0	0	0	0	0	3	1	0	0
female	1981	31	2	Anestesia rianimazione	17	0	1	0	1	1	1	1	11.6	2011-12-01	0	1	0	0	0	0	0	0	0
male	1983	29	1	urologia	3	0	0	0	0	1	1	0	8.5	2011-12-01	0	1	0	0	0	0	0	0	0
male	1983	29	1	urologia	3	0	0	0	0	1	1	0	8.5	2011-12-01	0	1	0	0	0	0	0	0	0
female	1985	27	0	malattie dell'apparato cardiovascolare	16	1	0	0	0	0	1	0	7.2	2012-02-01	0	0	0	1	0	0	0	0	0
female	1985	27	0	malattie dell'apparato cardiovascolare	16	1	0	0	0	0	1	0	7.2	2012-02-01	0	0	0	1	0	0	0	0	0
female	1983	29	1	Oftalmologia	13	0	0	1	1	0	0	0	8.5		0	0	0	0	0	1	1	0	0
male	1982	30	0	psichiatria	13	0	1	2	1	2	1	0	8.5	Dec 2011, Jan 2012	0	1	1	0	0	0	0	0	0
female	1980	32	0	neuropsichiatria infantile	13	0	0	2	1	2	0	0	8.5		0	0	0	0	0	0	0	0	0
male	1982	30	2	RadioDiagnostica	12	0	0	1	0	0	1	1	11.7	2012-02-01	0	0	0	1	0	0	0	0	0
female	1982	30	0	Endocrinologia e malattie del ricambio	15	1	1	0	1	1	1	1	14.1	2012-02-01	0	0	0	1	0	0	0	0	0
male	1980	32	2	igiene e medicina preventiva	13	0	0	1	1	0	0	0	8.5		0	0	0	0	0	0	0	0	0
female	1983	29	2	Medicina del Lavoro	12	0	0	2	1	0	0	1	11.7		0	0	0	0	0	0	0	0	0
female	1976	36	2	radioterapia oncologica	11	2	0	0	1	0	0	0	6		0	0	0	0	0	0	0	0	0
male	1986	26	1	urologia	10	2	0	1	0	1	0	1	13.1		0	0	0	0	0	0	0	0	0
male	1984	28	1	Ginecologia e ostetricia	15	1	1	0	0	0	0	1	14.1		0	0	0	0	0	1	1	0	0
female	1982	30	0	allergologia	8	2	0	1	1	0	1	0	6	2011-12-01	0	1	0	0	0	0	0	1	0
female	1982	30	0	allergologia	8	2	0	1	1	0	1	0	6	2011-12-01	0	1	0	0	0	0	0	1	0
female	1983	29	2	Medicina Fisica e Riabilitativa	0	0	0	0	0	0	1	1	10.2	2012-01-01	0	0	1	0	0	0	0	0	0
female	1982	30	2	medicina fisica e riabilitativa	2	0	0	1	1	0	0	1	11.7		0	0	0	0	0	0	0	0	0
male	1980	32	0	Endocrinologia e Malattie del Ricambio	14	1	1	2	0	0	1	1	14.1	2012-01-01	0	0	1	0	0	0	0	0	0
male	1980	32	0	Pneumologia	12	0	0	0	0	0	0	1	11.7		0	0	0	0	0	0	0	0	0
female	1983	29	2	anestesia e rianimazione	12	0	1	0	1	1	0	1	11.7		0	0	0	0	0	0	0	0	0
female	1976	36	0	pneumologia	1	2	0	1	0	0	0	0	6.1		0	0	0	0	0	0	0	0	0
female	1976	36	0	pneumologia	1	2	0	1	0	0	0	0	6.1		0	0	0	0	0	0	0	0	0
female	1976	36	0	pneumologia	1	2	0	1	0	0	0	0	6.1		0	0	0	0	0	0	0	0	0
female	1976	36	0	pneumologia	1	2	0	1	0	0	0	0	6.1		0	0	0	0	0	0	0	0	0
female	1986	26	2	anestesia e rianimazione	10	2	0	0	1	0	0	1	13.1		0	0	0	0	0	0	0	0	0
female	1981	31	1	Oftalmologia	16	1	1	1	1	0	1	0	7.2	2012-02-01	0	0	0	1	0	0	0	0	0
male	1983	29	1	Neurochirurgia	0	0	1	0	1	0	1	1	10.2	Jan 2012, Feb 2012	0	0	1	1	0	0	0	0	0
female	1985	27	0	medicina interna	2	0	0	1	2	0	0	1	11.7		0	0	0	0	0	0	0	0	0
female	1982	30	0	Medicina Interne	1	2	0	0	1	0	0	0	6.1		0	0	0	0	0	1	1	1	0
female	1985	27	0	Gastroenterologia	11	2	1	0	0	0	1	0	6	2012-02-01	0	0	0	1	0	1	1	1	0
female	1983	29	2	medicina fisica e riabilitativa	2	0	0	0	1	0	0	1	11.7		0	0	0	0	0	0	0	0	0
female	1984	28	0	med. d'emergenza-urgenza	10	2	0	1	0	0	1	1	13.1	2012-02-01	0	0	0	1	0	0	0	0	0
female	1980	32	0	Medicina Interna	15	1	0	0	1	2	1	1	14.1	2011-11-01	1	0	0	0	0	0	0	0	0
female	1984	28	0	psichiatria	16	1	0	1	0	1	1	0	7.2	2012-01-01	0	0	1	0	0	0	0	0	0
male	1982	30	0	Medicina Interna	14	1	0	0	0	1	0	1	14.1		0	0	0	0	0	0	0	0	0
male	1983	29	0	Geriatria	11	2	0	1	0	2	1	0	6	2012-02-01	0	0	0	1	0	0	0	0	0
male	1983	29	0	Geriatria	11	2	0	1	0	2	1	0	6	2012-02-01	0	0	0	1	0	0	0	0	0
male	1979	33	1	otorinolaringoiatria	15	1	1	1	1	2	1	1	14.1	2011-12-01	0	1	0	0	0	0	0	0	0
female	1983	29	0	Gastroenterologia	4	2	0	0	1	0	1	0	6	2012-01-01	0	0	1	0	0	0	0	0	0
female	1984	28	2	Medicina Fisica e Riabilitativa	0	0	0	0	1	0	0	1	10.2		0	0	0	0	0	0	0	0	0
male	1985	27	0	psichiatria	10	2	0	0	2	0	0	1	13.1		0	0	0	0	0	0	0	0	0
female	1982	30	0	neurologia	10	2	1	0	1	0	0	1	13.1		0	0	0	0	0	0	0	0	0
female	1982	30	1	Chirurgia Generale	4	2	1	0	1	0	0	0	6		0	0	0	0	0	0	0	0	0
female	1982	30	0	Medicina Intena	11	2	0	0	1	2	1	0	6	2012-01-01	0	0	1	0	0	0	0	0	0
female	1983	29	2	Medicina Legale	3	0	0	0	1	1	1	0	8.5	2012-03-01	0	0	0	0	1	0	0	0	0
female	1984	28	0	ematologia	2	0	0	0	2	1	0	1	11.7		0	0	0	0	0	0	0	0	0
female	1981	31	0	Malattie dell'Apparato Respiratorio	0	0	0	1	1	2	0	1	10.2		0	0	0	0	0	0	0	0	0
female	1983	29	2	Anestesia e rianimazione	0	0	0	0	1	0	0	1	10.2		0	0	0	0	0	0	0	0	0
female	1983	29	2	Anestesia e rianimazione	0	0	0	0	1	0	0	1	10.2		0	0	0	0	0	0	0	0	0
female	1982	30	2	Medicina Fisica e Riabilitativa	1	2	0	0	0	2	0	0	6.1		0	0	0	0	0	0	0	0	0
female	1984	28	1	Ginecologia e Ostetricia	2	0	0	0	1	0	0	1	11.7		0	0	0	0	0	0	0	0	0
female	1985	27	2	Igiene e Medicina preventiva	0	0	0	2	1	2	0	1	10.2		0	0	0	0	0	0	0	0	0
female	1979	33	0	gastroenterologia	1	2	1	1	1	0	0	0	6.1		0	0	0	0	0	0	0	0	0
female	1985	27	0	endocrinologia	4	2	0	0	1	0	0	0	6		0	0	0	0	0	3	1	1	1
female	1981	31	2	anestesia e rianimazione	4	2	0	0	0	0	0	0	6		0	0	0	0	0	3	1	1	1
female	1983	29	1	Ginecologia ed ostetricia	0	0	0	0	0	0	1	1	10.2	2011-12-01	0	1	0	0	0	3	1	1	1
male	1981	31	1	Chirurgia Generale	17	0	0	0	1	1	0	1	11.6		0	0	0	0	0	0	0	0	1
female	1979	33	2	Igiene e Medicina Preventiva	14	1	0	1	1	2	1	1	14.1	2011-12-01	0	1	0	0	0	2	1	0	0
female	1986	26	1	otorinolaringoiatria	10	2	0	0	0	0	1	1	13.1	2011-12-01	0	1	0	0	0	3	1	1	1
female	1980	32	2	anestesia	1	2	0	0	0	0	1	0	6.1	Dec 2011, Jan 2012	0	1	1	0	0	0	0	0	0
female	1980	32	2	anestesia	1	2	0	0	0	0	1	0	6.1	Dec 2011, Jan 2012	0	1	1	0	0	0	0	0	0
female	1983	29	0	nefrologia	15	1	0	1	0	0	1	1	14.1	Dec 2011, Mar 2012	0	1	0	0	1	3	1	1	1
male	1983	29	2	Igiene	17	0	1	2	0	2	0	1	11.6		0	0	0	0	0	3	1	1	1
female	1985	27	2	biochimica ckinica	10	2	0	2	0	0	0	1	13.1		0	0	0	0	0	3	1	1	0
female	1971	41	0	Geriatria	14	1	0	0	1	0	0	1	14.1		0	0	0	0	0	0	0	0	0
female	1983	29	1	Chirurgia Vascolare	16	1	0	0	0	0	1	0	7.2	2012-02-01	0	0	0	1	0	0	0	0	0
male	1983	29	2	Anestesia,Rianimazione e Terapia Intensiva	0	0	1	0	0	0	1	1	10.2	2012-01-01	0	0	1	0	0	0	0	0	0
male	1983	29	2	Anestesia rianimazione e terapia intensiva	17	0	0	0	0	1	1	1	11.6	2012-01-01	0	0	1	0	0	0	0	0	0
female	1984	28	1	Chirurgia generale	17	0	1	0	0	1	1	1	11.6	2011-12-01	0	1	0	0	0	0	0	0	0
male	1982	30	2	anestesia	0	0	0	0	0	0	1	1	10.2	2011-11-01	1	0	0	0	0	0	0	1	0
female	1983	29	0	pediatria	1	2	0	0	0	0	0	0	6.1		0	0	0	0	0	0	0	0	0
female	1982	30	0	Medicina interna	17	0	0	0	0	0	1	1	11.6	2012-01-01	0	0	1	0	0	0	0	0	0
male	1984	28	2	Medicina del Lavoro	10	2	1	1	1	2	1	1	13.1	2012-01-01	0	0	1	0	0	0	0	0	0
female	1984	28	0	oncologia	1	2	0	1	0	0	1	0	6.1	2012-01-01	0	0	1	0	0	0	0	0	0
female	1982	30	0	medicina interna	16	1	0	0	0	0	1	0	7.2	2012-01-01	0	0	1	0	0	2	1	0	0
female	1985	27	0	Cardiologia	11	2	0	0	0	1	0	0	6		0	0	0	0	0	0	0	0	0
female	1981	31	0	medicina interna	2	0	0	0	0	0	1	1	11.7	2012-02-01	0	0	0	1	0	0	0	0	0
female	1978	34	2	medicina fisica e riabilitazione	15	1	0	0	0	2	1	1	14.1	2012-03-01	0	0	0	0	1	0	0	0	0
female	1980	32	0	Medicina interna	0	0	0	0	1	0	0	1	10.2		0	0	0	0	0	0	0	0	0
female	1984	28	0	neurofisiopatologia clinica	16	1	1	0	0	0	1	0	7.2	Dec 2011, Mar 2012	0	1	0	0	1	0	0	0	0
female	1983	29	0	Endocrinologia e Malattie del Ricambio	2	0	0	1	0	2	1	1	11.7	2012-01-01	0	0	1	0	0	0	0	0	0
female	1983	29	0	Endocrinologia e Malattie del Ricambio	2	0	0	1	0	2	1	1	11.7	2012-01-01	0	0	1	0	0	0	0	0	0
female	1984	28	2	RADIODIAGNOSTICA	2	0	0	1	1	2	1	1	11.7	2012-03-01	0	0	0	0	1	0	0	0	0
female	1983	29	2	Anestesia e Rianimazione	2	0	0	0	0	1	1	1	11.7	2011-11-01	1	0	0	0	0	0	0	0	0
female	1983	29	0	Gastroenterologia	0	0	0	0	1	0	1	1	10.2	Nov 2011, Jan 2012	1	0	0	0	0	0	0	0	0
female	1984	28	2	Radiodiagnostica	17	0	0	2	0	0	1	1	11.6	2011-12-01	0	1	0	0	0	0	0	0	0
female	1985	27	0	Gastroenterologia	11	2	1	0	0	0	1	0	6	2012-02-01	0	0	0	1	0	1	1	1	0
female	1985	27	0	Medicina interna	17	0	0	0	0	0	1	1	11.6	2011-12-01	0	1	0	0	0	0	0	0	0
female	1983	29	1	chirurgia generale	11	2	1	0	1	1	0	0	6		0	0	0	0	0	0	0	0	0
female	1984	28	0	Geriatria	10	2	1	0	1	0	1	1	13.1	2012-02-01	0	0	0	1	0	0	0	0	0
male	1981	31	1	chirurgia generale	16	1	1	0	1	0	0	0	7.2		0	0	0	0	0	0	0	0	0
female	1975	37	2	genetica medica	6	1	0	0	0	0	1	1	11.8	2012-01-01	0	0	1	0	0	0	0	0	0
female	1979	33	2	medicina del lavoro	0	0	0	0	0	0	0	1	10.2		0	0	0	0	0	3	1	0	0
female	1984	28	0	ematologia	16	1	0	0	1	0	0	0	7.2		0	0	0	0	0	0	0	0	0
male	1962	50	0	Malattie apparato cardiovascolare	1	2	0	0	1	0	0	0	6.1		0	0	0	0	0	0	0	0	0
male	1980	32	1	Chirurgia Generale	17	0	1	0	1	1	0	1	11.6		0	0	0	0	0	0	0	0	0
male	1959	53	1	anestesia rianimazione	1	2	0	0	0	2	1	0	6.1	2011-11-01	1	0	0	0	0	3	1	0	0
female	1976	36	2	Patologia Clinica	6	1	0	0	0	1	0	1	11.8		0	0	0	0	0	0	0	0	0
male	1982	30	0	neurologia	4	2	0	0	1	2	0	0	6		0	0	0	0	0	0	0	0	0
male	1983	29	1	Otorinolaringoiatria	2	0	0	0	0	0	0	1	11.7		0	0	0	0	0	3	1	1	1
male	1984	28	0	Psichiatria	10	2	0	2	0	0	0	1	13.1		0	0	0	0	0	3	1	1	1
male	1984	28	0	Geriatria	17	0	1	1	0	0	1	1	11.6	2011-12-01	0	1	0	0	0	0	0	0	1
female	1975	37	2	patologia clinica	1	2	0	0	0	1	1	0	6.1	2012-01-01	0	0	1	0	0	3	1	0	0
male	1965	47	1	UROLOGIA	5	2	1	0	0	0	1	0	8.7	2012-01-01	0	0	1	0	0	3	1	1	0
female	1984	28	0	nefrologia	8	2	0	0	0	0	1	0	6	2011-11-01	1	0	0	0	0	0	0	0	0
female	1984	28	0	geriatria	2	0	1	1	1	0	0	1	11.7		0	0	0	0	0	0	0	0	0
male	1983	29	2	Anestesia rianimazione e terapia intensiva	17	0	1	0	0	1	0	1	11.6		0	0	0	0	0	0	0	0	1
male	1980	32	2	Medicina del lavoro	6	1	0	0	0	2	0	1	11.8		0	0	0	0	0	3	1	1	1
female	1982	30	0	nefrologia e dialisi	8	2	0	0	0	0	0	0	6		0	0	0	0	0	0	0	0	0
female	1978	34	0	EMATOLOGIA	1	2	0	1	1	1	0	0	6.1		0	0	0	0	0	0	0	0	0
female	1986	26	1	otorinolaringoiatria	10	2	0	0	0	0	1	1	13.1	2011-12-01	0	1	0	0	0	3	1	1	1
female	1984	28	0	Pediatria	9	0	0	0	0	2	1	1	11.7	2011-11-01	1	0	0	0	0	3	1	1	1
female	1983	29	0	Dermatologia	8	2	0	0	0	0	0	0	6		0	0	0	0	0	3	1	1	1
male	1982	30	2	medicina fisica e riabilitativa	4	2	0	1	1	0	1	0	6	2012-02-01	0	0	0	1	0	0	0	0	0
male	1984	28	1	ORL	3	0	0	1	1	1	0	0	8.5		0	0	0	0	0	1	1	0	0
male	1985	27	1	ortopedia e traumatologia	1	2	0	1	0	2	0	0	6.1		0	0	0	0	0	0	0	0	0
male	1984	28	1	Chirurgia toracica	8	2	0	0	0	0	1	0	6	2012-02-01	0	0	0	1	0	3	1	1	0
female	1985	27	2	Radiodiagnostica	9	0	0	1	1	0	0	1	11.7		0	0	0	0	0	0	0	0	0
female	1983	29	2	anestesia rianimazione e terapia intensiva	9	0	0	1	0	0	1	1	11.7	2011-12-01	0	1	0	0	0	3	1	1	0
female	1984	28	0	MEDICINA INTERNA	0	0	1	0	0	0	0	1	10.2		0	0	0	0	0	0	0	0	0
female	1974	38	2	patologia clinic a	16	0	0	1	0	0	1	0	7.2	2012-02-01	0	0	0	1	0	0	0	0	0
female	1981	31	0	pediatria	0	0	0	1	0	0	1	1	10.2	2011-12-01	0	1	0	0	0	0	0	0	0
male	1982	30	0	Medicina Interna	14	1	0	2	0	0	1	1	14.1	2012-01-01	0	0	1	0	0	0	0	0	0
male	1974	38	2	medicina legale	1	2	1	0	1	2	0	0	6.1		0	0	0	0	0	0	0	0	0
female	1984	28	0	geriatria	17	0	0	0	0	0	1	1	11.6	2011-12-01	0	1	0	0	0	3	1	1	0
male	1980	32	0	Oncologia medica	2	0	1	1	0	2	0	1	11.7		0	0	0	0	0	0	0	0	0
female	1984	28	1	Chirurgia Generale	13	0	1	0	1	1	0	0	8.5		0	0	0	0	0	0	0	0	0
male	1980	32	2	medicina del lavoro	0	0	0	0	1	0	0	1	10.2		0	0	0	0	0	0	0	0	0
male	1982	30	1	Otorinolaringoiatria	2	0	0	0	0	1	0	1	11.7		0	0	0	0	0	0	0	0	0
female	1980	32	1	Chirurgia Generale	2	0	1	0	1	0	0	1	11.7		0	0	0	0	0	0	0	0	0
male	1983	29	2	radiodiagnostica	16	1	1	0	0	2	1	0	7.2	Dec 2011, Jan 2012, Feb 2012	0	1	1	1	0	0	0	0	0
female	1984	28	0	Neurologia	7	1	1	1	0	1	1	1	11.8	2012-01-01	0	0	1	0	0	0	0	0	0
male	1984	28	1	otorinolaringoiatria	13	0	1	0	1	0	0	0	8.5		0	0	0	0	0	0	0	0	0
male	1984	28	1	otorinolaringoiatria	13	0	1	0	0	0	0	0	8.5		0	0	0	0	0	0	0	0	0
male	1984	28	1	otorinolaringoitaria	13	0	1	0	0	0	0	0	8.5		0	0	0	0	0	0	0	0	0
female	1983	29	0	GERIATRIA	17	0	0	0	0	0	0	1	11.6		0	0	0	0	0	0	0	0	0
female	1983	29	0	medicina interna	15	1	0	0	1	2	0	1	14.1		0	0	0	0	0	0	0	0	0
male	1986	26	1	urologia	10	2	0	0	0	1	0	1	13.1		0	0	0	0	0	0	0	0	0
male	1985	27	1	oftalmologia	10	2	0	0	1	0	0	1	13.1		0	0	0	0	0	0	0	0	0
male	1981	31	1	Chirurgia	3	0	0	0	0	0	1	0	8.5	2011-11-01	1	0	0	0	0	0	0	0	0
male	1981	31	1	Chirurgia	3	0	0	0	0	0	1	0	8.5	2011-11-01	1	0	0	0	0	0	0	0	0
female	1983	29	1	Ginecologia ed ostetricia	17	0	0	0	2	0	1	1	11.6	2011-11-01	1	0	0	0	0	0	0	0	0
male	1984	28	2	anestesia e rianimazione	8	2	0	0	2	0	0	0	6		0	0	0	0	0	0	0	0	0
female	1984	28	2	Anestesia e Rianimazione	9	0	0	0	1	1	1	1	11.7	2012-01-01	0	0	1	0	0	0	0	0	0
female	1984	28	0	nefrologia	0	0	0	0	1	0	0	1	10.2		0	0	0	0	0	0	0	0	0
female	1982	30	2	GENETICA MEDICA	0	0	0	1	1	0	1	1	10.2	2011-12-01	0	1	0	0	0	0	0	0	0
female	1981	31	1	Chirurgia d'Emergenza	11	2	0	0	0	0	0	0	6		0	0	0	0	0	2	1	1	0
male	1985	27	0	Dermatologia e Venereologia	13	0	1	0	1	0	0	0	8.5		0	0	0	0	0	0	0	1	0
female	1984	28	0	emergenza-urgenza	10	2	0	0	1	2	1	1	13.1	2012-03-01	0	0	0	0	1	0	0	0	0
female	1981	31	2	Anatomia Patologica	11	2	0	0	1	2	1	0	6	2012-01-01	0	0	1	0	0	0	0	0	0
female	1982	30	1	Chirurgia Generale	11	2	0	0	1	0	1	0	6	2012-01-01	0	0	1	0	0	0	0	0	0
male	1985	27	0	malattie dell'apparato cardiovascolare	7	1	0	0	1	2	0	1	11.8		0	0	0	0	0	2	1	0	0
female	1984	28	0	malattie dell'apparato cardiovascolare	7	1	0	0	1	2	0	1	11.8		0	0	0	0	0	2	1	0	0
female	1984	28	0	malattie dell'apparato cardiovascolare	7	1	0	0	1	2	0	1	11.8		0	0	0	0	0	0	0	0	0
female	1985	27	0	Reumatologia	14	1	0	0	1	1	0	1	14.1		0	0	0	0	0	0	0	0	0
female	1983	29	1	chirurgia generale	11	2	0	0	1	1	1	0	6	2012-01-01	0	0	1	0	0	0	0	0	0
female	1983	29	2	radioterapia	1	2	0	0	1	0	1	0	6.1	2012-01-01	0	0	1	0	0	0	0	0	0
male	1986	26	0	geriatria	14	1	0	0	1	0	0	1	14.1		0	0	0	0	0	0	0	0	0
male	1984	28	0	Medicina d'Emergenza-Urgenza	1	2	0	1	1	2	1	0	6.1	2011-11-01	1	0	0	0	0	0	0	0	0
male	1983	29	2	Anestesia e Rianimazione	3	0	0	0	1	0	0	0	8.5		0	0	0	0	0	0	0	0	0
female	1983	29	0	oncologia medica	17	0	0	1	0	0	0	1	11.6		0	0	0	0	0	0	0	0	0
female	1983	29	1	Chir vascolare	6	1	0	0	2	0	0	1	11.8		0	0	0	0	0	0	0	0	0
male	1984	28	1	Chirurgia Generale	2	0	1	1	0	0	1	1	11.7	Dec 2011, Feb 2012	0	1	0	1	0	0	0	0	0
male	1985	27	1	Oftalmologia	13	0	0	0	0	0	0	0	8.5		0	0	0	0	0	3	1	1	0
male	1984	28	2	radiodiagnostica	9	0	0	1	1	0	0	1	11.7		0	0	0	0	0	0	0	0	0
female	1978	34	2	Igiene e Medicina Preventiva	7	1	0	0	0	0	0	1	11.8		0	0	0	0	0	0	0	0	0
male	1975	37	0	geriatria	4	2	0	0	1	0	0	0	6		0	0	0	0	0	0	0	0	0
female	1984	28	1	oftalmologia	13	0	0	0	1	1	0	0	8.5		0	0	0	0	0	0	0	0	0
female	1982	30	2	medicina del lavoro	14	1	0	0	1	0	1	1	14.1	2012-02-01	0	0	0	1	0	1	1	1	1
female	1985	27	0	pediatria	3	0	0	0	0	2	1	0	8.5	2012-03-01	0	0	0	0	1	1	1	1	1
male	1985	27	1	chirurgia toracica	2	0	0	0	1	0	0	1	11.7		0	0	0	0	0	0	0	0	1
male	1985	27	1	chirurgia toracica	2	0	0	0	1	0	0	1	11.7		0	0	0	0	0	0	0	0	1
female	1984	28	0	endocrinologia e Malattie del Metabolismo	17	0	0	0	0	0	0	1	11.6		0	0	0	0	0	0	0	1	1
male	1981	31	0	Malattie apparato cardiovascolare	12	0	1	0	0	0	0	1	11.7		0	0	0	0	0	0	0	0	1
male	1981	31	0	Malattie apparato cardiovascolare	12	0	1	0	0	0	0	1	11.7		0	0	0	0	0	0	0	0	1
female	1962	50	2	Medicina fisica e riabilitativa	0	0	0	0	0	0	1	1	10.2	2011-12-01	0	1	0	0	0	0	0	0	0
male	1983	29	0	Malattie dell'Apparato Cardiovascolare	13	0	0	0	0	0	1	0	8.5	2012-02-01	0	0	0	1	0	1	1	1	1
male	1978	34	2	Biochimica Clinica	6	1	0	0	1	1	1	1	11.8	2012-02-01	0	0	0	1	0	3	1	0	1
female	1982	30	1	oftalmologia	14	1	0	0	0	0	1	1	14.1	2011-12-01	0	1	0	0	0	0	0	0	0
male	1982	30	1	Ortopedia e Traumatologia	17	0	1	1	0	1	1	1	11.6	2011-11-01	1	0	0	0	0	2	1	1	1
female	1984	28	1	Chirurgia Toracica	0	0	0	0	1	1	1	1	10.2	Nov 2011, Feb 2012	1	0	0	1	0	0	0	0	0
male	1983	29	0	Medicina Interna	6	1	0	0	0	0	1	1	11.8	2012-03-01	0	0	0	0	1	0	0	0	0
female	1983	29	0	pediatria	10	2	0	0	0	1	0	1	13.1		0	0	0	0	0	0	0	0	0
male	1981	31	0	Malattie Infettive	11	2	0	0	1	1	1	0	6	2011-12-01	0	1	0	0	0	2	1	0	0
male	1984	28	0	Pediatria	10	2	0	0	1	1	0	1	13.1		0	0	0	0	0	0	0	0	0
female	1983	29	0	pediatria	10	2	0	0	0	1	1	1	13.1	2011-12-01	0	1	0	0	0	0	0	0	0
female	1984	28	0	malattie dell'apparato respiratorio	10	2	0	0	1	1	0	1	13.1		0	0	0	0	0	0	0	0	0
male	1983	29	0	Malattie dell'apparato respiratorio	4	2	0	1	0	0	0	0	6		0	0	0	0	0	0	0	1	1
female	1980	32	2	Igiene e Medicina Preventiva	15	1	0	0	1	1	1	1	14.1	2012-02-01	0	0	0	1	0	0	0	0	0
female	1984	28	2	Igiene e Medicina preventiva	9	0	0	0	1	1	1	1	11.7	2012-02-01	0	0	0	1	0	0	0	0	0
male	1986	26	2	radiodiagnostica	14	1	0	0	1	1	0	1	14.1		0	0	0	0	0	0	0	0	0
male	1980	32	2	medicina legale	16	1	0	0	2	1	1	0	7.2	2011-11-01	1	0	0	0	0	0	0	0	0
female	1984	28	0	Mal app respiratorio	14	1	1	0	1	1	1	1	14.1	Nov 2011, Jan 2012, Feb 2012, Mar 2012	1	0	0	1	1	0	0	0	0
female	1984	28	0	cardiologia	15	1	0	0	1	0	0	1	14.1		0	0	0	0	0	0	0	0	0
male	1973	39	0	malattie dell'apparato cardiovascolare	7	1	1	1	1	2	1	1	11.8	2012-02-01	0	0	0	1	0	1	1	1	1
male	1985	27	1	Chirurgia generale	10	2	0	0	1	1	1	1	13.1	2012-01-01	0	0	1	0	0	0	0	0	0
female	1984	28	1	urologia	10	2	1	0	1	1	0	1	13.1		0	0	0	0	0	0	0	0	0
female	1984	28	1	chirurgia plastica, ricostruttiva ed estetica	10	2	0	0	1	1	1	1	13.1	2012-01-01	0	0	1	0	0	0	0	0	0
male	1981	31	0	Pediatria	11	2	0	0	0	0	1	0	6	Nov 2011, Jan 2012	1	0	0	0	0	0	0	0	0
female	1984	28	0	Pneumologia	11	2	0	1	0	0	1	0	6	2011-12-01	0	1	0	0	0	0	0	0	0
female	1984	28	0	Endocrinologia	4	2	0	0	0	0	1	0	6	Jan 2012, Feb 2012	0	0	1	1	0	0	0	0	0
female	1984	28	0	Geriatria	11	2	0	0	0	0	0	0	6		0	0	0	0	0	0	0	0	0
female	1978	34	1	Chirurgia dell'Apparato Digerente	4	2	1	0	0	1	0	0	6		0	0	0	0	0	0	0	0	0
female	1984	28	0	ematologia	10	2	0	0	1	1	1	1	13.1		0	0	0	1	0	0	0	1	0
male	1983	29	1	Chirurgia generale	10	2	1	0	0	1	1	1	13.1	Nov 2011, Jan 2012, Feb 2012	1	0	0	1	0	0	0	0	0
female	1981	31	0	dermatologia	4	2	1	0	0	1	0	0	6		0	0	0	0	0	0	0	0	0
female	1979	33	2	medicina fisica e riabilitativa	5	2	0	0	0	1	1	0	8.7	2011-11-01	1	0	0	0	0	0	0	0	0
male	1982	30	2	Radiodiagnostica	10	2	0	0	1	1	0	1	13.1		0	0	0	0	0	0	0	0	0
male	1984	28	0	Pediatria	10	2	0	0	1	1	1	1	13.1	2012-01-01	0	0	1	0	0	0	0	0	0
female	1983	29	0	pediatria	1	2	0	0	0	0	1	0	6.1	2011-12-01	0	1	0	0	0	3	1	1	1
female	1983	29	2	anestesia e rianimazione	4	2	0	0	0	0	1	0	6	2012-02-01	0	0	0	1	0	0	0	0	0
male	1984	28	0	Malattie Apparato Cardiovascolare	2	0	0	0	0	0	0	1	11.7		0	0	0	0	0	2	1	0	0
female	1984	28	2	Anestesia e rianimazione	17	0	1	0	1	1	1	1	11.6	2012-01-01	0	0	1	0	0	3	1	0	0
female	1984	28	2	Anestesia e rianimazione	17	0	1	0	1	1	1	1	11.6	2012-01-01	0	0	1	0	0	3	1	0	0
male	1981	31	2	medicina fisia e riabilitativa	13	0	0	0	0	2	0	0	8.5		0	0	0	0	0	0	0	0	0
female	1982	30	1	Neurochirurgia	13	0	1	0	1	0	0	0	8.5		0	0	0	0	0	0	0	0	0
male	1983	29	1	ORL	9	0	0	1	0	0	0	1	11.7		0	0	0	0	0	0	0	0	0
male	1975	37	0	Malattie dell'apparato cardiovascolare	0	0	0	0	2	0	0	1	10.2		0	0	0	0	0	0	0	0	0
female	1982	30	1	Ginecologia ed Ostetricia	17	0	0	1	2	0	0	1	11.6		0	0	0	0	0	0	0	0	0
female	1983	29	0	pediatria	0	0	0	0	0	1	1	1	10.2	2011-12-01	0	1	0	0	0	1	1	0	0
female	1982	30	2	Medicina del Lavoro	13	0	0	0	0	1	1	0	8.5	2012-03-01	0	0	0	0	1	0	0	0	1
female	1984	28	0	ematologia	2	0	0	0	1	1	0	1	11.7		0	0	0	0	0	1	1	0	0
female	1978	34	0	malattie dell'apparato respiratorio	14	1	0	0	1	2	0	1	14.1		0	0	0	0	0	0	0	0	0
female	1966	46	2	igiene	15	1	0	0	2	2	0	1	14.1		0	0	0	0	0	0	0	0	0
female	1983	29	2	Medicina del lavoro	16	1	0	0	1	0	0	0	7.2		0	0	0	0	0	2	1	0	0
male	1983	29	0	medicina interna	10	2	1	2	0	2	0	1	13.1		0	0	0	0	0	0	0	0	0
female	1982	30	0	malattie infettive	1	2	0	0	0	1	1	0	6.1	2011-12-01	0	1	0	0	0	0	0	0	0
female	1983	29	0	malattie infettive	4	2	0	0	0	0	1	0	6	2012-02-01	0	0	0	1	0	0	0	0	0
female	1985	27	0	Endocrinologia e Malattie del ricambio	4	2	0	0	0	0	1	0	6	2012-02-01	0	0	0	1	0	0	0	0	0
female	1982	30	0	Nefrologia	4	2	1	0	1	0	0	0	6		0	0	0	0	0	0	0	0	0
female	1983	29	0	DERMATOLOGIA	4	2	0	1	1	0	0	0	6		0	0	0	0	0	0	0	0	0
female	1983	29	0	pediatria	2	0	1	1	0	0	0	1	11.7		0	0	0	0	0	3	1	0	0
female	1982	30	2	Anestesia e Rianimazione	12	0	0	0	0	0	0	1	11.7		0	0	0	0	0	1	1	0	0
female	1983	29	0	Medicina Interna	2	0	0	0	1	0	1	1	11.7	2011-11-01	1	0	0	0	0	0	0	0	1
female	1982	30	1	Urologia	3	0	1	1	1	1	0	0	8.5		0	0	0	0	0	0	0	0	0
male	1982	30	2	Medicina del Lavoro	9	0	1	1	1	0	0	1	11.7		0	0	0	0	0	0	0	0	0
male	1985	27	1	Neurochirugia	9	0	0	0	1	0	1	1	11.7	2012-02-01	0	0	0	1	0	1	1	0	0
male	1983	29	0	malattie app respiratorio	0	0	0	0	1	0	1	1	10.2	2011-12-01	0	1	0	0	0	0	0	0	0
female	1980	32	0	Pediatria	0	0	0	0	0	1	1	1	10.2	Dec 2011, Jan 2012	0	1	1	0	0	0	0	0	0
female	1980	32	2	Medicina del Lavoro	9	0	0	0	0	0	0	1	11.7		0	0	0	0	0	0	0	0	0
female	1977	35	2	igiene e medicina preventiva	2	0	0	0	1	2	0	1	11.7		0	0	0	0	0	0	0	0	0
male	1982	30	0	Medicina Interna	17	0	0	1	0	0	0	1	11.6		0	0	0	0	0	0	0	0	0
female	1982	30	0	Malattie Apprato Respiratorio	13	0	0	0	0	0	1	0	8.5	2012-03-01	0	0	0	0	1	0	0	1	0
female	1984	28	0	Oncologia	9	0	0	0	1	0	0	1	11.7		0	0	0	0	0	0	0	1	1
male	1982	30	2	Igiene e Medicina Preventiva	17	0	0	0	1	2	0	1	11.6		0	0	0	0	0	1	1	1	1
female	1982	30	0	Nefrologia	3	0	0	0	0	1	1	0	8.5	Nov 2011, Jan 2012	1	0	0	0	0	2	1	1	0
male	1982	30	1	Chirurgia generale	7	1	0	0	1	0	1	1	11.8	2011-11-01	1	0	0	0	0	0	0	0	0
male	1982	30	1	Chirurgia generale	7	1	0	0	1	0	1	1	11.8	2011-11-01	1	0	0	0	0	0	0	0	0
female	1983	29	0	Gastroenterologia	11	2	0	0	1	0	1	0	6	2012-01-01	0	0	1	0	0	3	1	0	0
male	1983	29	2	medicina del lavoro	2	0	0	0	1	0	0	1	11.7		0	0	0	0	0	0	0	0	0
female	1981	31	0	pediatria	0	0	0	0	0	1	0	1	10.2		0	0	0	0	0	0	0	0	0
female	1984	28	0	Geriatira	0	0	0	0	0	1	0	1	10.2		0	0	0	0	0	0	0	0	0
male	1983	29	0	pediatria	0	0	0	0	0	0	1	1	10.2	Dec 2011, Jan 2012	0	1	1	0	0	3	1	1	1
male	1983	29	0	medicina interna	9	0	0	0	1	0	0	1	11.7		0	0	0	0	0	1	1	1	1
female	1981	31	0	Pediatria	12	0	0	0	0	0	1	1	11.7	Feb 2012, Mar 2012	0	0	0	1	1	1	1	1	1
male	1982	30	0	Medicina Interna	6	1	0	0	0	0	1	1	11.8	2012-01-01	0	0	1	0	0	0	0	0	0
female	1985	27	1	Chirurgia Toracica	14	1	0	0	0	2	1	1	14.1	Nov 2011, Dec 2011, Jan 2012	1	1	0	0	0	0	0	0	0
male	1982	30	0	gastroenterologia	14	1	1	1	0	0	1	1	14.1	Jan 2012, Feb 2012	0	0	1	1	0	0	0	0	0
male	1980	32	2	Medicina del Lavoro	6	1	0	0	0	0	0	1	11.8		0	0	0	0	0	0	0	0	0
female	1985	27	0	medicina interna	16	1	0	0	1	2	0	0	7.2		0	0	0	0	0	0	0	0	0
female	1978	34	0	Pediatria	6	1	0	0	0	0	0	1	11.8		0	0	0	0	0	0	0	0	0
male	1979	33	2	Patologia Clinica	6	1	0	0	1	1	1	1	11.8	2012-01-01	0	0	1	0	0	2	1	1	0
male	1982	30	0	oncologia	7	1	0	0	0	0	1	1	11.8	2012-01-01	0	0	1	0	0	0	0	0	0
female	1980	32	0	Medicina Interna	6	1	1	0	0	0	1	1	11.8	2011-12-01	0	1	0	0	0	0	0	0	0
female	1974	38	2	Anatomia Patologica	16	1	0	2	1	2	1	0	7.2	2011-11-01	1	0	0	0	0	0	0	0	0
male	1983	29	2	medicina del lavoro	16	1	0	0	1	2	0	0	7.2		0	0	0	0	0	0	0	0	0
female	1979	33	1	ginecologia e ostetricia	15	1	0	0	0	1	1	1	14.1	2012-01-01	0	0	1	0	0	0	0	0	0
female	1979	33	1	ginecologia e ostetricia	15	1	0	0	0	1	1	1	14.1	2012-01-01	0	0	1	0	0	0	0	0	0
female	1983	29	0	geriatria	14	1	0	0	1	2	1	1	14.1	2011-11-01	1	0	0	0	0	0	0	0	0
female	1982	30	0	pediatria	15	1	0	0	1	0	0	1	14.1		0	0	0	0	0	0	0	0	0
male	1984	28	1	chirurgia plastica	14	1	0	1	1	0	0	1	14.1		0	0	0	0	0	0	0	0	0
male	1983	29	2	ortognatodonzia	14	1	0	0	0	1	1	1	14.1	2012-01-01	0	0	1	0	0	0	0	0	0
female	1984	28	0	psichiatria	14	1	0	0	1	0	0	1	14.1		0	0	0	0	0	0	0	0	0
male	1984	28	0	Medicina d'Emergenza-Urgenza	14	1	0	0	0	0	1	1	14.1	2012-02-01	0	0	0	1	0	3	1	1	1
male	1981	31	2	Anatomia Patologica	6	1	0	0	1	0	1	1	11.8	2011-12-01	0	1	0	0	0	0	0	0	0
male	1982	30	2	Anestesia e rianimazione	14	1	0	0	0	1	1	1	14.1	2012-02-01	0	0	0	1	0	1	1	1	1
female	1982	30	0	EMATOLOGIA	7	1	0	1	0	0	0	1	11.8		0	0	0	0	0	0	0	1	1
male	1981	31	2	radiodiagnostica	7	1	1	1	0	1	0	1	11.8		0	0	0	0	0	3	1	0	0
female	1983	29	1	Chirurgia d'Urgenza	11	2	0	0	0	1	1	0	6	2012-01-01	0	0	1	0	0	0	0	0	0
male	1983	29	0	Medicina Interna	10	2	1	1	0	0	1	1	13.1	Nov 2011, Mar 2012	1	0	0	0	1	0	0	0	0
female	1982	30	2	medicina nucleare	1	2	1	0	.	1	0	0	6.1		0	0	0	0	0	2	1	0	0
female	1984	28	2	anestesia	10	2	0	0	0	1	0	1	13.1		0	0	0	0	0	0	0	0	0
female	1984	28	0	malattie infettive	4	2	1	0	1	0	1	0	6	2012-02-01	0	0	0	1	0	1	1	0	0
female	1980	32	1	chirurgia toracica	10	2	0	0	1	1	0	1	13.1		0	0	0	0	0	0	0	0	0
female	1980	32	0	Oncologia	10	2	0	0	0	1	1	1	13.1	2011-12-01	0	1	0	0	0	1	1	1	0
male	1978	34	2	Medicina del lavoro	10	2	0	0	0	0	0	1	13.1		0	0	0	0	0	2	1	0	0
male	1984	28	0	Cardiologia	11	2	0	0	0	0	0	0	6		0	0	0	0	0	0	0	0	0
male	1984	28	2	Anestesia e Rianimazione e Terapia Intensiva	4	2	0	0	1	1	1	0	6	2012-02-01	0	0	0	1	0	0	0	0	0
male	1983	29	0	ematologia	11	2	1	1	0	1	1	0	6	2012-01-01	0	0	1	0	0	2	1	0	0
female	1974	38	2	igiene e medicina preventiva	10	2	0	0	1	0	0	1	13.1		0	0	0	0	0	0	0	0	0
female	1981	31	0	psichiatria	5	2	0	1	0	2	0	0	8.7		0	0	0	0	0	0	0	0	0
male	1981	31	0	Ematologia	11	2	0	1	0	0	1	0	6	2012-02-01	0	0	0	1	0	0	0	0	0
female	1984	28	2	microbiologia e virologia	4	2	1	0	0	1	1	0	6	2011-12-01	0	1	0	0	0	0	0	0	0
male	1986	26	0	neurologia	10	2	0	1	0	0	0	1	13.1		0	0	0	0	0	0	0	0	0
female	1982	30	0	malattie apparato respiratorio	1	2	0	0	0	0	0	0	6.1		0	0	0	0	0	0	0	0	0
female	1975	37	1	Otorinolaringoiatria	11	2	0	0	1	0	0	0	6		0	0	0	0	0	0	0	0	0
male	1985	27	2	Radiodiagnostica	4	2	0	0	1	2	0	0	6		0	0	0	0	0	0	0	0	0
male	1981	31	2	anatomia patologica	8	2	1	1	1	0	0	0	6		0	0	0	0	0	0	0	0	0
female	1984	28	0	neurologia	10	2	0	1	0	0	1	1	13.1	2012-01-01	0	0	1	0	0	0	0	0	0
female	1985	27	1	oftalmologia	8	2	1	0	1	1	0	0	6		0	0	0	0	0	2	1	1	0
male	1977	35	2	anestesia e rianimazione	8	2	1	0	0	1	0	0	6		0	0	0	0	0	0	0	0	0
female	1983	29	2	Patologia Clinica	4	2	0	0	0	0	0	0	6		0	0	0	0	0	0	0	0	0
male	1984	28	0	Geriatria	11	2	0	1	1	0	1	0	6	2012-02-01	0	0	0	1	0	0	0	0	0
female	1981	31	2	Medicina del lavoro	4	2	1	0	1	0	1	0	6	2012-02-01	0	0	0	1	0	0	0	0	0
female	1982	30	0	Medicina Interna	1	2	0	1	0	0	1	0	6.1	2011-11-01	1	0	0	0	0	0	0	0	0
male	1982	30	1	ginecologia e ostetricia	1	2	0	1	0	0	1	0	6.1	2012-02-01	0	0	0	1	0	0	0	0	0
female	1984	28	0	MALATTIE INFETTIVE	10	2	0	0	0	1	1	1	13.1	2011-11-01	1	0	0	0	0	0	0	0	0
male	.	.	0	Malattie dell'apparato cardiovascolare	5	2	0	0	0	0	0	0	8.7		0	0	0	0	0	0	0	0	0
female	1984	28	0	Malattie dell'Apparato Cardiovascolare	1	2	0	0	1	0	0	0	6.1		0	0	0	0	0	0	0	0	0
male	1983	29	0	medicina interna	4	2	0	1	1	0	0	0	6		0	0	0	0	0	0	0	0	0
female	1972	40	0	Mal. Apparato. Cardiovascolare	1	2	0	0	1	0	1	0	6.1	2012-03-01	0	0	0	0	1	0	0	0	0
female	1978	34	0	malattie app respiratorio	5	2	0	1	1	0	0	0	8.7		0	0	0	0	0	0	0	0	0
male	1975	37	1	Otorinolaringoiatria	11	2	1	0	0	0	0	0	6		0	0	0	0	0	0	0	0	0
female	1985	27	1	ginecologia e ostetricia	10	2	0	1	1	1	0	1	13.1		0	0	0	0	0	0	0	0	0
female	1985	27	1	ginecologia e ostetricia	10	2	0	1	1	1	0	1	13.1		0	0	0	0	0	0	0	0	0
female	1985	27	0	medicina interna	8	2	1	0	0	1	1	0	6	2011-12-01	0	1	0	0	0	0	0	0	0
male	1982	30	2	Anestesia e Rianimazione	8	2	1	1	2	0	0	0	6		0	0	0	0	0	0	0	0	0
male	1978	34	0	reumatologia	1	2	0	1	0	2	0	0	6.1		0	0	0	0	0	0	0	0	0
male	1978	34	0	reumatologia	1	2	0	1	0	2	0	0	6.1		0	0	0	0	0	0	0	0	0
male	1983	29	1	chirurgia vascolare	10	2	0	0	0	1	0	1	13.1		0	0	0	0	0	0	0	0	0
female	1982	30	0	Endocrinologia e malattie del ricambio	10	2	1	1	0	1	0	1	13.1		0	0	0	0	0	0	0	0	0
female	1982	30	0	neurologia	10	2	0	1	0	0	1	1	13.1	2012-01-01	0	0	1	0	0	0	0	0	0
male	1983	29	1	ortopedia e traumatologia	10	2	0	1	1	1	0	1	13.1		0	0	0	0	0	0	0	0	0
male	1980	32	1	chirurgia toracica	10	2	0	0	0	1	0	1	13.1		0	0	0	0	0	0	0	0	0
female	1982	30	0	malattie infettive	8	2	0	0	0	1	0	0	6		0	0	0	0	0	0	0	0	0
female	1982	30	0	reumatologia	1	2	0	0	1	0	1	0	6.1	2012-01-01	0	0	1	0	0	0	0	0	1
male	1984	28	0	pediatria	8	2	0	1	1	2	1	0	6	2011-12-01	0	1	0	0	0	1	1	1	0
male	1984	28	0	Malattie Infettive	10	2	0	0	0	0	1	1	13.1	Nov 2011, Jan 2012	1	0	0	0	0	3	1	1	1
female	1979	33	0	Pneumologia	11	2	0	1	0	0	1	0	6	2012-03-01	0	0	0	0	1	1	1	1	1
male	1981	31	0	Endocrinologia e malattie del ricambio	10	2	0	1	1	1	0	1	13.1		0	0	0	0	0	0	0	0	0
male	1980	32	2	Anestesia e Rianimazione e Terapia Intensiva	4	2	1	0	0	1	1	0	6	2012-02-01	0	0	0	1	0	0	0	1	0
male	1981	31	0	Neurologia	2	0	0	1	0	2	1	1	11.7	Nov 2011, Jan 2012	1	0	0	0	0	1	1	0	0
male	1981	31	0	Neurologia	2	0	0	1	0	2	1	1	11.7	Nov 2011, Jan 2012	1	0	0	0	0	1	1	0	0
male	1983	29	0	Medicina Interna	2	0	0	1	0	0	1	1	11.7	Nov 2011, Jan 2012, Feb 2012	1	0	0	1	0	0	0	1	0
male	1983	29	2	Igiene e medicina preventiva	17	0	0	0	1	0	0	1	11.6		0	0	0	0	0	3	1	0	0
male	1983	29	2	Medicina Nucleare	2	0	0	1	0	2	1	1	11.7	2012-02-01	0	0	0	1	0	0	0	0	0
female	1983	29	0	pediatria	9	0	0	0	0	0	1	1	11.7	2012-01-01	0	0	1	0	0	1	1	0	0
male	1980	32	1	Chirurgia toracica	13	0	0	0	0	1	0	0	8.5		0	0	0	0	0	0	0	0	0
female	1982	30	0	Medicina Interna	2	0	0	0	1	2	1	1	11.7	2012-03-01	0	0	0	0	1	0	0	0	0
female	1983	29	0	geriatria	0	0	0	1	1	0	0	1	10.2		0	0	0	0	0	0	0	0	0
female	1981	31	0	geriatria	0	0	1	0	1	0	0	1	10.2		0	0	0	0	0	0	0	0	0
female	1984	28	0	Psichiatria	9	0	0	0	1	2	1	1	11.7	2012-02-01	0	0	0	1	0	1	1	1	0
female	1985	27	0	pediatria	13	0	0	0	0	2	1	0	8.5	Feb 2012, Mar 2012	0	0	0	1	1	0	0	0	0
female	1981	31	0	pediatria	2	0	0	0	0	2	1	1	11.7	2012-01-01	0	0	1	0	0	0	0	0	0
female	1980	32	2	Anestesia e rianimazione	17	0	0	0	1	0	0	1	11.6		0	0	0	0	0	0	0	0	0
female	1982	30	0	Medicina Interna	0	0	0	0	0	0	0	1	10.2		0	0	0	0	0	0	0	0	0
female	1982	30	2	radiologia	0	0	1	0	1	1	0	1	10.2		0	0	0	0	0	0	0	0	0
female	1982	30	1	ortopedia e traumatologia	0	0	1	0	1	0	0	1	10.2		0	0	0	0	0	0	0	0	0
male	1983	29	1	urologia	0	0	0	0	1	1	0	1	10.2		0	0	0	0	0	0	0	0	0
male	1983	29	1	oftalmologia	0	0	1	1	1	1	0	1	10.2		0	0	0	0	0	0	0	0	0
female	1983	29	0	neuropsichiatria infantile	0	0	0	2	1	2	0	1	10.2		0	0	0	0	0	0	0	0	0
male	1983	29	1	chirurgia generale	0	0	0	1	1	1	1	1	10.2	2011-12-01	0	1	0	0	0	0	0	0	0
male	1983	29	2	radiodiagnostica	2	0	1	1	0	2	1	1	11.7	2012-02-01	0	0	0	1	0	0	0	0	0
male	1980	32	1	oftalmologia	0	0	1	1	1	1	0	1	10.2		0	0	0	0	0	0	0	0	0
male	1982	30	1	chirurgia generale	0	0	0	0	1	0	0	1	10.2		0	0	0	0	0	0	0	0	0
male	1983	29	2	Medicina del Lavoro	9	0	1	1	0	0	0	1	11.7		0	0	0	0	0	0	0	0	0
female	1983	29	1	chirurgia generale	0	0	0	0	1	0	1	1	10.2	2012-01-01	0	0	1	0	0	0	0	0	0
female	1980	32	2	anestesia e rianimazione	9	0	0	0	1	0	1	1	11.7	2011-12-01	0	1	0	0	0	0	0	0	0
female	1983	29	0	Pediatria	9	0	0	0	1	0	1	1	11.7	2012-01-01	0	0	1	0	0	0	0	0	0
male	1968	44	2	patologia clinica	13	0	0	0	1	0	1	0	8.5	2012-01-01	0	0	1	0	0	0	0	0	0
female	1984	28	2	Igiene e Medicina Preventiva	12	0	0	1	1	2	1	1	11.7	2012-01-01	0	0	1	0	0	0	0	0	0
female	1985	27	0	Medicina Interna	13	0	0	1	1	0	1	0	8.5	2012-03-01	0	0	0	0	1	0	0	0	0
female	1984	28	0	Oncologia	13	0	0	0	1	0	1	0	8.5	2012-03-01	0	0	0	0	1	0	0	0	0
female	1973	39	2	Medicina Fisica e Riabilitativa	13	0	0	0	0	0	0	0	8.5		0	0	0	0	0	0	0	0	0
female	1980	32	2	Igiene e Medicina Preventiva	9	0	0	0	1	2	0	1	11.7		0	0	0	0	0	0	0	0	0
female	1984	28	0	malattie infettive	3	0	0	0	1	0	1	0	8.5	2011-12-01	0	1	0	0	0	0	0	0	0
female	1983	29	2	anestesia e rianimazione	3	0	0	0	1	1	1	0	8.5	2011-12-01	0	1	0	0	0	0	0	0	0
male	1983	29	1	Otorinolaringoiatrica	3	0	0	0	2	1	0	0	8.5		0	0	0	0	0	0	0	0	0
male	1983	29	1	Ortopedia	2	0	0	0	0	1	1	1	11.7	2011-12-01	0	1	0	0	0	3	1	1	0
female	1985	27	0	medicina interna	17	0	0	0	0	0	1	1	11.6	Dec 2011, Feb 2012	0	1	0	1	0	0	0	0	0
male	1983	29	0	Oncologia Medica	2	0	0	1	0	0	0	1	11.7		0	0	0	0	0	0	0	0	0
female	1985	27	1	Ortopedia e Traumatologia	2	0	0	0	1	0	1	1	11.7	2012-02-01	0	0	0	1	0	0	0	0	0
male	1983	29	0	geriatria	0	0	0	0	1	0	0	1	10.2		0	0	0	0	0	0	0	0	0
female	1979	33	0	geriatria	12	0	0	0	1	0	0	1	11.7		0	0	0	0	0	0	0	0	0
male	1974	38	2	Medicina del Lavoro	9	0	0	0	0	1	1	1	11.7	2012-01-01	0	0	1	0	0	3	1	1	1
male	1983	29	0	Pneumologia	0	0	0	0	1	0	1	1	10.2	2012-01-01	0	0	1	0	0	3	1	1	1
male	1982	30	1	chirurgia generale	0	0	0	0	1	1	1	1	10.2	2012-01-01	0	0	1	0	0	0	0	0	1
female	1982	30	0	oncologia medica	0	0	0	0	1	0	1	1	10.2	Dec 2011, Jan 2012	0	1	1	0	0	0	0	0	1
female	1977	35	2	Patologia clinica	13	0	0	0	0	0	1	0	8.5	2012-02-01	0	0	0	1	0	0	0	0	0
female	1977	35	2	medicna del lavoro	0	0	1	0	0	0	1	1	10.2	2012-01-01	0	0	1	0	0	3	1	1	1
male	1981	31	2	medicina del lavoro	9	0	1	0	1	2	1	1	11.7	2011-11-01	1	0	0	0	0	3	1	1	1
female	1984	28	0	cardiologia	17	0	0	0	0	0	0	1	11.6		0	0	0	0	0	3	1	1	1
female	1985	27	2	Anestesia, rianimazione e terapia intensiva	9	0	0	0	0	1	0	1	11.7		0	0	0	0	0	1	1	1	1
male	1983	29	0	pneumologia	12	0	0	2	0	0	0	1	11.7		0	0	0	0	0	1	1	1	1
female	1984	28	1	Chirurgia addominale	0	0	0	0	0	1	1	1	10.2	Dec 2011, Jan 2012	0	1	1	0	0	1	1	1	1
female	1984	28	2	Medicina Legale	13	0	0	1	0	0	1	0	8.5	2012-01-01	0	0	1	0	0	0	0	1	1
male	1983	29	1	Neurochirurgia	13	0	0	0	1	1	0	0	8.5		0	0	0	0	0	1	1	1	1
female	1983	29	0	oncologia	17	0	0	0	0	0	1	1	11.6	2012-02-01	0	0	0	1	0	0	0	1	0
female	1976	36	2	IGIENE E MEDICINA PREVENTIVA	1	2	0	0	0	2	0	0	6.1		0	0	0	0	0	3	1	1	0
male	1983	29	2	Radiodiagnostica	14	1	0	0	0	1	0	1	14.1		0	0	0	0	0	0	0	0	0
female	1979	33	0	oncologia medica	5	2	0	0	0	0	0	0	8.7		0	0	0	0	0	0	0	0	0
male	1982	30	0	Endocrinologia e malattie del ricambio	10	2	0	0	1	1	0	1	13.1		0	0	0	0	0	0	0	0	0
female	1984	28	2	anestesia e rianimazione	10	2	0	0	0	1	1	1	13.1	2011-12-01	0	1	0	0	0	0	0	0	0
male	1986	26	0	Neurologia	10	2	0	0	1	0	1	1	13.1	2011-11-01	1	0	0	0	0	0	0	0	0
male	1979	33	2	Igiene e Medicina preventiva	4	2	1	0	1	2	1	0	6	2012-01-01	0	0	1	0	0	0	0	0	0
female	1984	28	0	Geriatria	11	2	0	0	0	0	1	0	6	2012-02-01	0	0	0	1	0	0	0	0	0
female	1982	30	2	igiene e medicina preventiva	7	1	0	0	0	0	0	1	11.8		0	0	0	0	0	2	1	0	0
female	1982	30	0	anatomia patologica	16	1	0	0	1	0	0	0	7.2		0	0	0	0	0	0	0	0	0
male	1983	29	2	RADIODIAGNOSTICA	4	2	1	0	0	1	1	0	6	2012-01-01	0	0	1	0	0	0	0	0	0
male	1982	30	0	malattie infettive	15	1	0	0	1	0	1	1	14.1	2012-03-01	0	0	0	0	1	0	0	0	0
female	1968	44	0	Oncologia	6	1	1	1	0	0	0	1	11.8		0	0	0	0	0	0	0	0	0
female	1968	44	0	Oncologia	6	1	1	1	0	0	0	1	11.8		0	0	0	0	0	0	0	0	0
female	1968	44	0	Oncologia	6	1	1	1	0	0	0	1	11.8		0	0	0	0	0	0	0	0	0
female	1978	34	2	igiene	8	2	0	0	0	2	0	0	6		0	0	0	0	0	0	0	0	0
female	1978	34	2	igiene	8	2	0	0	0	2	0	0	6		0	0	0	0	0	0	0	0	0
female	1978	34	2	igiene	8	2	0	0	0	2	0	0	6		0	0	0	0	0	0	0	0	0
female	1982	30	0	pschiatria	8	2	1	0	1	0	0	0	6		0	0	0	0	0	0	0	0	0
male	1983	29	0	Medicina Interna	11	2	0	0	0	1	1	0	6	2011-11-01	1	0	0	0	0	0	0	0	0
male	1984	28	2	Radiodiagnostica	12	0	0	1	0	2	0	1	11.7		0	0	0	0	0	0	0	0	0
male	1982	30	1	ginecologia ed ostetricia	15	1	0	1	0	0	0	1	14.1		0	0	0	0	0	1	1	1	0
female	1981	31	0	fisiatria	8	2	1	0	0	0	1	0	6	2012-01-01	0	0	1	0	0	0	0	0	0
male	1985	27	0	malattie dell'apparato cardiovascolare	8	2	1	1	0	0	0	0	6		0	0	0	0	0	0	0	0	0
male	1977	35	2	igiene	6	1	1	2	1	2	0	1	11.8		0	0	0	0	0	3	1	1	0
male	1982	30	1	chirurgia vascolare	8	2	1	0	1	1	0	0	6		0	0	0	0	0	0	0	1	0
female	1980	32	2	Medicina del Lavoro	11	2	0	0	0	0	1	0	6	2012-01-01	0	0	1	0	0	2	1	0	0
male	1983	29	2	medicina del lavoro	8	2	1	2	1	0	1	0	6	2011-12-01	0	1	0	0	0	0	0	0	0
female	1985	27	0	Psichiatria	9	0	0	1	1	1	0	1	11.7		0	0	0	0	0	0	0	0	0
female	1981	31	0	pediatria	13	0	0	1	1	0	0	0	8.5		0	0	0	0	0	0	0	0	0
female	1984	28	0	pediatria	8	2	1	0	0	1	1	0	6	2012-01-01	0	0	1	0	0	0	0	0	0
female	1982	30	1	chirurgia generale	8	2	0	0	0	0	0	0	6		0	0	0	0	0	0	0	0	0
female	1968	44	2	Patologia clinica	13	0	0	0	1	0	0	0	8.5		0	0	0	0	0	0	0	0	0
male	1973	39	2	medicina del lavoro	0	0	0	2	0	0	0	1	10.2		0	0	0	0	0	0	0	0	0
female	1980	32	2	Medicina del lavoro	15	1	0	0	1	1	0	1	14.1		0	0	0	0	0	3	1	1	0
female	1973	39	2	igiene	14	1	0	0	1	2	0	1	14.1		0	0	0	0	0	1	1	1	0
female	1970	42	2	medicina legale	14	1	0	0	1	2	0	1	14.1		0	0	0	0	0	0	0	0	0
male	1982	30	1	ortopedia e traumatologia	1	2	0	2	1	2	0	0	6.1		0	0	0	0	0	0	0	0	0
female	1982	30	0	ematologia	8	2	0	0	0	1	0	0	6		0	0	0	0	0	0	0	0	0
female	1984	28	1	neurochirurgia	8	2	0	0	0	1	0	0	6		0	0	0	0	0	0	0	0	0
female	1982	30	0	pediatria	5	2	0	1	0	0	1	0	8.7	Dec 2011, Jan 2012, Feb 2012	0	1	1	1	0	0	0	0	0
female	1983	29	0	pediatria	5	2	1	0	0	0	1	0	8.7	2012-02-01	0	0	0	1	0	0	0	0	0
male	1982	30	2	anestesia e rianimazione	12	0	0	0	1	1	1	1	11.7	2012-01-01	0	0	1	0	0	0	0	0	0
female	1984	28	0	Medicina Interna	5	2	0	0	1	0	1	0	8.7	2012-01-01	0	0	1	0	0	0	0	0	0
male	1982	30	2	Igiene e Medicina Preventiva	7	1	1	1	1	2	0	1	11.8		0	0	0	0	0	0	0	0	0
female	1984	28	2	Igiene e Medicina Preventiva	10	2	0	1	1	1	0	1	13.1		0	0	0	0	0	0	0	0	0
male	1982	30	0	reumatologia	8	2	1	0	0	0	0	0	6		0	0	0	0	0	0	0	0	0
female	1983	29	2	Medicina legale	10	2	0	0	1	1	0	1	13.1		0	0	0	0	0	0	0	0	0
female	1982	30	2	Igiene e medicina preventiva	10	2	0	0	1	1	1	1	13.1	2011-12-01	0	1	0	0	0	0	0	0	0
male	1985	27	2	Igiene	14	1	0	2	1	0	1	1	14.1	2011-11-01	1	0	0	0	0	0	0	0	0
female	1982	30	0	Neuropsichiatria Infantile	8	2	0	1	0	0	1	0	6	Nov 2011, Dec 2011, Feb 2012	1	1	0	1	0	0	0	0	0
male	1983	29	2	Igiene e Medicina Preventiva	10	2	0	0	1	0	0	1	13.1		0	0	0	0	0	0	0	0	0
female	1982	30	0	neurologia	5	2	0	0	0	0	1	0	8.7	2012-01-01	0	0	1	0	0	0	0	0	0
female	1982	30	0	malattie dell'apparato respiratorio	8	2	1	0	0	1	1	0	6	Nov 2011, Dec 2011	1	1	0	0	0	2	1	0	0
female	1984	28	2	Medicina Legale	10	2	1	1	0	0	1	1	13.1	2011-11-01	1	0	0	0	0	0	0	0	0
female	1982	30	0	Immunologia	10	2	0	0	1	1	0	1	13.1		0	0	0	0	0	0	0	0	0
male	1982	30	1	Chirurgia Generale	13	0	0	0	0	1	1	0	8.5	2012-01-01	0	0	1	0	0	0	0	1	0
female	1981	31	0	Geriatria	4	2	0	0	0	1	0	0	6		0	0	0	0	0	0	0	1	1
female	1982	30	0	Medicina Interna	13	0	0	1	0	1	0	0	8.5		0	0	0	0	0	1	1	1	1
female	1982	30	1	Chirurgia Generale	16	1	1	0	0	1	0	0	7.2		0	0	0	0	0	0	0	0	1
female	1982	30	2	IGIENE E MEDICINA PREVENTIVA	5	2	0	0	0	0	1	0	8.7	2011-12-01	0	1	0	0	0	1	1	1	1
male	1964	48	0	psichiatria	8	2	1	1	0	0	1	0	6	2011-12-01	0	1	0	0	0	1	1	1	1
male	1983	29	2	Medicina del Lavoro	15	1	0	0	0	0	1	1	14.1	2012-01-01	0	0	1	0	0	3	1	0	0
female	1984	28	2	ANESTESIA E RIANIMAZIONE E TERAPIA INTENSIVA	4	2	0	0	1	1	0	0	6		0	0	0	0	0	3	1	1	1
female	1984	28	0	pediatria	0	0	0	0	0	0	1	1	10.2	2012-03-01	0	0	0	0	1	1	1	1	1
female	1979	33	0	Malattie Infettive	11	2	1	0	0	1	1	0	6	2011-11-01	1	0	0	0	0	1	1	1	1
male	1967	45	1	chirurgia generale	5	2	0	0	0	1	0	0	8.7		0	0	0	0	0	3	1	1	1
female	1982	30	2	anestesia e rianimazione	8	2	0	0	0	1	1	0	6	2012-01-01	0	0	1	0	0	0	0	0	1
female	1983	29	0	neurologia	11	2	0	0	0	2	0	0	6		0	0	0	0	0	2	1	1	0
female	1980	32	2	anatomia patologica	8	2	0	0	1	1	0	0	6		0	0	0	0	0	2	1	1	1
female	1980	32	0	nefrologia	8	2	0	0	1	1	0	0	6		0	0	0	0	0	0	0	1	1
female	1981	31	1	ortopedia	8	2	0	0	0	1	1	0	6	2012-02-01	0	0	0	1	0	2	1	0	1
female	1984	28	1	chirurgia toracica	8	2	1	0	1	1	0	0	6		0	0	0	0	0	2	1	1	1
male	1963	49	0	medicina interna	8	2	1	1	0	0	0	0	6		0	0	0	0	0	3	1	1	1
female	1979	33	1	Chirurgia Toracica	11	2	1	0	0	0	1	0	6	2011-11-01	1	0	0	0	0	1	1	1	1
female	1976	36	2	Scienza dell'Alimentazione	16	1	0	2	1	2	0	0	7.2		0	0	0	0	0	0	0	0	1
female	1984	28	0	Pediatria	1	2	0	0	0	1	0	0	6.1		0	0	0	0	0	0	0	0	0
male	1977	35	1	chirurgia toracica	8	2	1	0	1	1	0	0	6		0	0	0	0	0	0	0	1	1
female	1983	29	0	oncologia	8	2	0	0	0	0	1	0	6	2012-02-01	0	0	0	1	0	2	1	1	1
female	1980	32	2	Igiene e Medicina Preventiva	1	2	0	0	1	0	1	0	6.1	2011-12-01	0	1	0	0	0	0	0	0	0
female	1983	29	0	Malattie infettive	14	1	0	0	1	1	0	1	14.1		0	0	0	0	0	1	1	0	0
female	1983	29	0	reumatologia	1	2	0	0	0	0	1	0	6.1	2011-11-01	1	0	0	0	0	1	1	1	0
male	1981	31	0	geriatria	16	1	1	1	1	0	0	0	7.2		0	0	0	0	0	0	0	0	0
female	1983	29	0	pediatria	0	0	0	0	1	0	0	1	10.2		0	0	0	0	0	0	0	0	0
male	1964	48	2	igiene	15	1	0	0	1	2	1	1	14.1	Dec 2011, Feb 2012	0	1	0	1	0	0	0	0	0
female	1978	34	2	Igiene e Medicina Preventiva	16	1	0	0	1	1	0	0	7.2		0	0	0	0	0	0	0	0	0
female	1957	55	2	igiene e medicina preventiva	15	1	0	0	2	2	0	1	14.1		0	0	0	0	0	0	0	0	0
female	1978	34	2	medicina del lavoro	16	1	0	1	0	0	1	0	7.2	2012-01-01	0	0	1	0	0	0	0	0	0
male	1983	29	0	Malattie Apparato Respiratorio	13	0	0	1	1	2	1	0	8.5	2012-03-01	0	0	0	0	1	0	0	0	0
female	1982	30	2	Igiene e medicina preventiva	0	0	0	0	1	2	0	1	10.2		0	0	0	0	0	0	0	0	0
female	1982	30	0	Pediatria	6	1	0	0	1	2	0	1	11.8		0	0	0	0	0	0	0	1	0
female	1977	35	2	Microbiologia	11	2	1	0	1	0	1	0	6	2012-01-01	0	0	1	0	0	2	1	0	0
female	1982	30	2	igiene e medicina preventiva	12	0	0	0	0	0	1	1	11.7	Dec 2011, Jan 2012, Feb 2012	0	1	1	1	0	0	0	0	1
male	1982	30	0	Pediatria	13	0	0	0	0	0	0	0	8.5		0	0	0	0	0	0	0	0	0
male	1982	30	2	Anestesia e Rianimazione	12	0	0	0	0	0	1	1	11.7	2012-02-01	0	0	0	1	0	3	1	1	1
male	1983	29	2	med.del lavoro	9	0	0	1	0	1	0	1	11.7		0	0	0	0	0	0	0	0	1
female	1985	27	0	pediatria	9	0	0	0	0	0	1	1	11.7	Dec 2011, Feb 2012	0	1	0	1	0	1	1	1	0
female	1982	30	0	Malattie Infettive	3	0	0	0	1	0	0	0	8.5		0	0	0	0	0	2	1	0	0
female	1971	41	0	Igiene e Medicina Preventiva	10	1	0	0	1	2	0	1	13.1		0	0	0	0	0	0	0	0	0
female	1984	28	0	Malattie dell' apparato Respiratorio	8	2	0	0	0	0	0	0	6		0	0	0	0	0	0	0	0	1
male	1977	35	2	Igiene	15	1	0	1	0	2	0	1	14.1		0	0	0	0	0	0	0	0	0
female	1973	39	2	Medicina del lavoro	0	0	1	0	1	0	1	1	10.2	2011-12-01	0	1	0	0	0	0	0	0	0
female	1979	33	2	igiene e medicina preventiva	4	2	0	0	1	0	0	0	6		0	0	0	0	0	2	1	0	1
male	1983	29	0	cardiologia	8	2	0	0	0	1	0	0	6		0	0	0	0	0	0	0	0	0
male	1985	27	2	anestesia e rianimazione	8	2	0	0	.	1	0	0	6		0	0	0	0	0	0	0	0	0
female	1982	30	0	Genetica medica	8	2	0	0	0	0	0	0	6		0	0	0	0	0	0	0	0	0
female	1985	27	0	pneumologia	4	2	0	0	0	1	0	0	6		0	0	0	0	0	0	0	0	0
female	1985	27	0	malattie dell'apparato respiratorio	4	2	0	0	0	0	0	0	6		0	0	0	0	0	0	0	0	0
female	1982	30	0	farmacologia	8	2	0	0	0	1	0	0	6		0	0	0	0	0	0	0	0	1
female	1980	32	0	Pediatria	2	0	0	0	0	0	0	1	11.7		0	0	0	0	0	1	1	1	0
female	1982	30	0	Medicina Interna	17	0	0	0	1	1	1	1	11.6	2012-01-01	0	0	1	0	0	0	0	0	0
male	1971	41	2	igiene	14	1	0	1	0	2	1	1	14.1	2012-02-01	0	0	0	1	0	2	1	0	0
male	1971	41	2	igiene	14	1	0	1	0	2	1	1	14.1	2012-02-01	0	0	0	1	0	2	1	0	0
male	1983	29	0	Cardiologia	0	0	0	0	1	1	0	1	10.2		0	0	0	0	0	0	0	0	0
female	1984	28	0	medicina interna	4	2	1	1	0	2	1	0	6	2012-01-01	0	0	1	0	0	0	0	0	0
female	1973	39	2	Igiene	16	1	0	1	1	0	0	0	7.2		0	0	0	0	0	0	0	0	0
female	1973	39	2	Igiene	16	1	0	1	1	0	0	0	7.2		0	0	0	0	0	0	0	0	0
female	1982	30	0	Malattie apparato respiratorio	13	0	0	0	0	0	1	0	8.5	2011-12-01	0	1	0	0	0	0	0	0	0
male	1982	30	0	Gastroenterologia	14	1	0	0	0	1	0	1	14.1		0	0	0	0	0	2	1	0	0
male	1980	32	2	Igiene e Medicina preventiva	4	2	1	1	1	2	1	0	6	2012-02-01	0	0	0	1	0	0	0	0	0
female	1977	35	0	neuropsichiatria infantile	8	2	0	0	0	1	1	0	6	Nov 2011, Dec 2011	1	1	0	0	0	2	1	0	0
female	1981	31	0	gastroenterologia	7	1	0	1	1	0	0	1	11.8		0	0	0	0	0	0	0	0	0
female	1979	33	2	Medicina del Lavoro	11	2	0	0	0	0	1	0	6	2012-03-01	0	0	0	0	1	0	0	0	0
male	1980	32	2	MEDICINA LEGALE	4	2	0	0	1	0	0	0	6		0	0	0	0	0	2	1	0	0
male	1983	29	2	anestesia e rianimazione	14	1	0	0	0	0	1	1	14.1	Jan 2012, Feb 2012	0	0	1	1	0	0	0	0	0
male	1981	31	2	igiene e medicina preventiva	5	2	0	0	1	0	0	0	8.7		0	0	0	0	0	2	1	0	0
male	1981	31	1	Neurochirurgia	3	0	1	0	1	0	1	0	8.5	2011-11-01	1	0	0	0	0	0	0	0	0
female	1977	35	0	Dermatologia	8	2	1	0	1	1	0	0	6		0	0	0	0	0	0	0	0	0
male	1983	29	0	Medicina Interna	16	1	0	1	0	0	0	0	7.2		0	0	0	0	0	0	0	0	0
female	1984	28	0	Malatt Infettive	10	2	0	0	0	0	1	1	13.1	2011-12-01	0	1	0	0	0	0	0	0	0
female	1983	29	0	pediatria	15	1	0	0	0	2	1	1	14.1	2012-02-01	0	0	0	1	0	0	0	0	0
male	1983	29	0	Malattie Infettive	16	1	0	0	0	0	1	0	7.2	2011-11-01	1	0	0	0	0	0	0	1	1
female	1980	32	2	anestesia e rianimazione	10	2	0	0	0	0	1	1	13.1	2011-12-01	0	1	0	0	0	3	1	1	1
female	1983	29	2	Igiene e medicina preventiva	1	2	0	0	1	0	0	0	6.1		0	0	0	0	0	0	0	0	0
female	1983	29	2	Igiene e medicina preventiva	1	2	0	0	1	0	0	0	6.1		0	0	0	0	0	0	0	0	0
female	1983	29	2	Igiene e medicina preventiva	1	2	0	0	1	0	0	0	6.1		0	0	0	0	0	0	0	0	0
female	1983	29	2	Igiene e medicina preventiva	1	2	0	0	1	0	0	0	6.1		0	0	0	0	0	0	0	0	0
female	1984	28	2	Igiene e Medicina Preventiva	7	1	0	0	0	0	1	1	11.8	2011-12-01	0	1	0	0	0	3	1	1	1
female	1980	32	0	psichiatria	2	0	0	0	0	0	1	1	11.7	Dec 2011, Jan 2012, Feb 2012	0	1	1	1	0	0	0	0	1
female	1984	28	2	igiene e medicina preventiva	1	2	1	0	0	1	1	0	6.1	2012-02-01	0	0	0	1	0	0	0	0	1
female	1984	28	0	Pediatria	16	1	0	0	0	2	1	0	7.2	2011-11-01	1	0	0	0	0	3	1	1	1
female	1984	28	0	Pediatria	16	1	0	0	0	2	1	0	7.2	2011-11-01	1	0	0	0	0	3	1	1	1
female	1980	32	0	medicina interna	9	0	0	0	0	1	0	1	11.7		0	0	0	0	0	0	0	0	0
male	1984	28	2	igiene e medicina preventiva	11	2	0	1	0	2	0	0	6		0	0	0	0	0	1	1	1	1
female	1982	30	2	Igiene e Medicina Preventiva	1	2	0	1	1	1	0	0	6.1		0	0	0	0	0	1	1	1	1
female	1981	31	2	Igiene e Medicina preventiva	1	2	0	1	0	0	0	0	6.1		0	0	0	0	0	1	1	1	1
male	1960	52	1	Ginecologia/Ostetricia	17	0	0	0	0	2	1	1	11.6	Jan 2012, Feb 2012	0	0	1	1	0	1	1	1	1
male	1960	52	1	Ginecologia/Ostetricia	17	0	0	0	0	2	1	1	11.6	Jan 2012, Feb 2012	0	0	1	1	0	1	1	1	1
female	1984	28	1	Oftalmologia	16	1	1	0	1	0	0	0	7.2		0	0	0	0	0	2	1	0	0
female	1984	28	2	medicina del lavoro	14	1	1	0	0	0	1	1	14.1	2012-03-01	0	0	0	0	1	0	0	0	0
female	1982	30	2	anestesia e rianimazione	7	1	1	0	1	1	0	1	11.8		0	0	0	0	0	0	0	0	0
male	1985	27	1	Chirurgia generale	14	1	0	0	0	0	1	1	14.1	2012-02-01	0	0	0	1	0	0	0	0	0
female	1983	29	1	ginecologia e ostetricia	1	2	0	1	0	0	1	0	6.1	2012-02-01	0	0	0	1	0	1	1	0	0
female	1984	28	1	Chirurgia generale	15	1	0	0	0	1	1	1	14.1	2012-02-01	0	0	0	1	0	0	0	0	0
female	1978	34	0	psichiatria	5	2	0	0	0	2	1	0	8.7	2012-02-01	0	0	0	1	0	0	0	0	0
male	1985	27	0	Neurologia	1	2	0	1	0	0	0	0	6.1		0	0	0	0	0	0	0	0	0
male	1984	28	2	Anestesia e rianimazione	4	2	0	0	0	1	0	0	6		0	0	0	0	0	3	1	0	0
female	1984	28	2	radiodiagnostica	1	2	0	1	0	0	0	0	6.1		0	0	0	0	0	0	0	0	0
female	1982	30	0	endocrinologia	16	1	1	0	1	0	0	0	7.2		0	0	0	0	0	0	0	0	0
female	1959	53	0	pediatria	5	2	0	0	0	0	1	0	8.7	2012-02-01	0	0	0	1	0	1	1	1	1
female	1981	31	0	neurologia	1	2	0	0	0	0	1	0	6.1	2011-11-01	1	0	0	0	0	1	1	1	1
male	1984	28	2	Anestesia e rianimazione	3	0	1	1	1	1	1	0	8.5	2012-03-01	0	0	0	0	1	1	1	1	0
female	1985	27	0	Medicina interna	17	0	0	0	1	0	1	1	11.6	Feb 2012, Mar 2012	0	0	0	1	1	0	0	0	0
female	1974	38	2	igiene	3	0	0	1	1	0	0	0	8.5		0	0	0	0	0	0	0	0	0
male	1983	29	0	ONCOLOGIA MEDICA	13	0	0	0	0	1	0	0	8.5		0	0	0	0	0	0	0	0	0
female	1982	30	1	oftalmologia	13	0	0	0	0	0	0	0	8.5		0	0	0	0	0	0	0	0	0
female	1985	27	0	Reumatologia	13	0	0	0	0	0	0	0	8.5		0	0	0	0	0	2	1	0	0
female	1982	30	2	Igiene e medicina preventiva	13	0	0	0	1	2	0	0	8.5		0	0	0	0	0	0	0	0	0
female	1983	29	2	Anestesia e Rianimazione	13	0	0	1	0	0	0	0	8.5		0	0	0	0	0	0	0	0	0
male	1980	32	2	anestesia e rianimazione	3	0	0	0	0	1	0	0	8.5		0	0	0	0	0	2	1	1	0
male	1952	60	0	Cardiologia	17	0	0	0	0	0	1	1	11.6	2012-01-01	0	0	1	0	0	1	1	1	1
male	1983	29	1	Urologia	2	0	1	0	1	1	0	1	11.7		0	0	0	0	0	1	1	1	0
female	1981	31	0	Pediatria	9	0	1	0	0	0	0	1	11.7		0	0	0	0	0	3	1	1	1
female	1977	35	0	nefrologia	11	2	0	0	0	0	1	0	6	2012-01-01	0	0	1	0	0	0	0	0	0
female	1982	30	0	endocrinologia	10	2	0	0	0	0	1	1	13.1	2012-02-01	0	0	0	1	0	0	0	0	0
male	1983	29	1	Chirurgia Generale	14	1	0	0	0	1	0	1	14.1		0	0	0	0	0	1	1	1	0
male	1981	31	0	Geriatria	16	1	0	0	0	0	1	0	7.2	2012-01-01	0	0	1	0	0	0	0	0	0
male	1984	28	1	Ortopedia e Traumatologia	11	2	0	2	1	0	0	0	6		0	0	0	0	0	0	0	0	0
female	1986	26	1	chirurgia generale	10	2	0	0	0	0	1	1	13.1	2012-01-01	0	0	1	0	0	0	0	0	0
female	1978	34	2	igiene e medicina preventiva	4	2	1	1	1	1	1	0	6	2011-12-01	0	1	0	0	0	0	0	0	0
male	1984	28	0	ematologia	17	2	0	2	0	2	1	1	11.6	2012-01-01	0	0	1	0	0	1	1	0	0
female	1984	28	2	anestesia e rianimazione	14	1	0	0	0	0	1	1	14.1	2012-02-01	0	0	0	1	0	1	1	1	0
female	1982	30	0	psichiatria	1	2	1	1	0	2	1	0	6.1	2011-12-01	0	1	0	0	0	0	0	0	0
female	1983	29	0	malattie apparato cardiovascolare	7	1	0	0	0	0	1	1	11.8	2012-01-01	0	0	1	0	0	0	0	0	0
female	1985	27	0	oncologia medica	1	2	0	0	0	0	1	0	6.1	2012-01-01	0	0	1	0	0	0	0	0	0
female	1983	29	1	Chirurgia Generale	11	2	1	0	0	0	1	0	6	2012-01-01	0	0	1	0	0	0	0	0	0
female	1979	33	0	pediatria	15	1	1	0	0	0	1	1	14.1	Nov 2011, Jan 2012	1	0	0	0	0	0	0	0	0
female	1986	26	0	pediatria	10	2	0	0	0	0	0	1	13.1		0	0	0	0	0	0	0	0	0
female	1984	28	0	psichiatria	16	1	1	1	0	0	1	0	7.2	2012-02-01	0	0	0	1	0	0	0	0	0
female	1983	29	0	medicina interna	10	2	0	1	0	0	1	1	13.1	Feb 2012, Mar 2012	0	0	0	1	1	0	0	0	0
female	1983	29	1	Chirurgia generale	11	2	0	0	1	1	1	0	6	Feb 2012, Mar 2012	0	0	0	1	1	2	1	0	0
female	1983	29	0	medicina interna	10	2	0	0	1	0	1	1	13.1	2012-01-01	0	0	1	0	0	0	0	0	0
male	1975	37	0	pneumologia	1	2	0	0	0	0	0	0	6.1		0	0	0	0	0	1	1	0	0
female	1984	28	0	Pediatria	10	2	0	0	0	0	0	1	13.1		0	0	0	0	0	0	0	0	0
female	1981	31	1	ginecologia e ostetricia	15	1	0	0	0	0	1	1	14.1	2012-01-01	0	0	1	0	0	0	0	0	0
female	1984	28	2	Radioterapia	5	2	0	0	0	1	1	0	8.7	2012-03-01	0	0	0	0	1	0	0	0	0
female	1976	36	2	igiene	4	2	0	0	1	0	0	0	6		0	0	0	0	0	0	0	1	0
female	1981	31	0	medicina interna	6	1	0	0	0	0	0	1	11.8		0	0	0	0	0	0	0	0	0
female	1978	34	0	Pediatria	15	1	0	0	0	0	1	1	14.1	2012-02-01	0	0	0	1	0	0	0	0	0
male	1985	27	1	Chirurgia Plastica	11	2	0	0	0	1	1	0	6	2012-01-01	0	0	1	0	0	0	0	0	0
female	1984	28	1	ginecologia e ostetricia	16	1	0	0	0	0	1	0	7.2	Dec 2011, Mar 2012	0	1	0	0	1	0	0	0	0
male	1983	29	0	malattie apparato respiratorio	16	1	0	1	0	0	1	0	7.2	2012-02-01	0	0	0	1	0	1	1	0	0
male	1982	30	1	otorinolaringoiatria	15	1	1	0	0	1	1	1	14.1	2012-02-01	0	0	0	1	0	0	0	0	0
female	1984	28	0	Pediatria	5	2	0	0	0	0	1	0	8.7	2012-01-01	0	0	1	0	0	0	0	1	0
female	1983	29	0	medicina interna	10	2	1	1	0	2	1	1	13.1	2011-11-01	1	0	0	0	0	0	0	0	0
female	1981	31	0	Medicina Interna	11	2	0	0	1	0	1	0	6	Dec 2011, Mar 2012	0	1	0	0	1	2	1	0	0
male	1984	28	2	Medicina fisica e riabilitativa	10	2	0	2	0	2	0	1	13.1		0	0	0	0	0	0	0	0	0
female	1979	33	1	Chirurgia vascolare	11	2	0	0	1	1	0	0	6		0	0	0	0	0	0	0	0	0
male	1979	33	1	ortopedia	5	2	0	1	1	0	0	0	8.7		0	0	0	0	0	0	0	0	0
female	1986	26	1	Ginecologia ed ostetricia	10	2	0	0	0	0	0	1	13.1		0	0	0	0	0	0	0	0	0
female	1984	28	2	anestesia e rianimazione	1	2	0	0	0	0	0	0	6.1		0	0	0	0	0	3	1	1	0
female	1985	27	2	igiene e medicina preventiva	5	2	0	1	1	0	0	0	8.7		0	0	0	0	0	0	0	0	0
female	1982	30	0	pediatria	1	2	0	0	0	0	0	0	6.1		0	0	0	0	0	0	0	1	0
female	1977	35	2	igiene e medicina preventiva	6	1	0	1	1	2	0	1	11.8		0	0	0	0	0	0	0	0	0
male	1984	28	0	medicina interna	8	2	0	1	2	2	0	0	6		0	0	0	0	0	0	0	0	0
male	1979	33	0	Medicina dello Sport	14	1	0	1	1	2	1	1	14.1	2012-01-01	0	0	1	0	0	0	0	0	0
female	1983	29	1	Chirurgia Generale	1	2	0	0	1	0	1	0	6.1	2012-01-01	0	0	1	0	0	0	0	0	1
male	1976	36	0	Oncologia	11	2	0	0	2	0	0	0	6		0	0	0	0	0	0	0	0	0
female	1982	30	2	Radiodiagnostica	11	2	1	1	0	0	1	0	6	2011-12-01	0	1	0	0	0	0	0	0	0
female	1985	27	0	Gastroenterologia	10	2	0	0	0	0	1	1	13.1	Nov 2011, Mar 2012	1	0	0	0	1	0	0	0	0
male	1981	31	0	medicina interna	5	2	0	0	2	0	1	0	8.7	2012-01-01	0	0	1	0	0	0	0	0	0
female	1983	29	0	medicina interna	10	2	0	0	1	0	1	1	13.1	2012-01-01	0	0	1	0	0	0	0	0	0
female	1975	37	2	medicina del lavoro	8	2	1	0	1	2	0	0	6		0	0	0	0	0	0	0	0	0
female	1975	37	2	medicina del lavoro	8	2	1	0	1	2	0	0	6		0	0	0	0	0	0	0	0	0
female	1983	29	0	reumatologia	10	2	0	0	0	0	0	1	13.1		0	0	0	0	0	0	0	0	0
female	1985	27	0	Oncologia Medica	1	2	0	0	1	0	0	0	6.1		0	0	0	0	0	0	0	0	0
female	1982	30	1	Chirurgia Toracica	11	2	0	1	0	1	0	0	6		0	0	0	0	0	0	0	0	0
male	1974	38	0	Ematologia	6	1	0	0	1	1	1	1	11.8	2011-12-01	0	1	0	0	0	0	0	0	0
female	1982	30	0	endocrinologia e MM Metaboliche	11	2	0	0	0	0	1	0	6	2011-12-01	0	1	0	0	0	3	1	0	0
female	1980	32	2	anatomia patologica	1	2	0	1	1	0	1	0	6.1	Dec 2011, Jan 2012	0	1	1	0	0	0	0	0	0
female	1983	29	2	igiene e med preventiva	4	2	0	1	1	1	1	0	6	2012-02-01	0	0	0	1	0	0	0	0	0
female	1984	28	0	emergenza-urgenza	1	2	0	0	1	1	1	0	6.1	2012-01-01	0	0	1	0	0	2	1	0	0
male	1980	32	1	Chirurgia Vascolare	5	2	0	0	0	0	1	0	8.7	2012-03-01	0	0	0	0	1	0	0	0	0
female	1977	35	2	igiene e medicina preventiva	7	1	1	1	0	2	0	1	11.8		0	0	0	0	0	0	0	0	0
female	1981	31	0	medicina interna	14	1	1	1	1	0	0	1	14.1		0	0	0	0	0	0	0	0	0
female	1984	28	2	anestesia e rianimazione	16	1	0	0	1	0	0	0	7.2		0	0	0	0	0	0	0	0	0
female	1985	27	0	Medicina Interna	15	1	0	0	0	1	0	1	14.1		0	0	0	0	0	3	1	0	0
female	1982	30	1	OCULISTICA	1	2	0	0	1	0	0	0	6.1		0	0	0	0	0	0	0	0	0
female	1982	30	0	cardiologia	4	2	0	1	1	0	0	0	6		0	0	0	0	0	0	0	0	0
male	1984	28	1	Chirurgia Vascolare	10	2	0	1	0	0	1	1	13.1	2012-03-01	0	0	0	0	1	2	1	0	0
male	1984	28	1	Chirurgia Vascolare	10	2	0	1	0	0	1	1	13.1	2012-03-01	0	0	0	0	1	2	1	0	0
male	1984	28	1	Chirurgia Vascolare	10	2	0	1	0	0	1	1	13.1	2012-03-01	0	0	0	0	1	2	1	0	0
female	1982	30	0	medicina interna	1	2	0	0	1	0	0	0	6.1		0	0	0	0	0	0	0	0	0
female	1985	27	1	ginecologia e ostetricia	4	2	0	0	1	0	0	0	6		0	0	0	0	0	0	0	0	0
female	1980	32	2	igiene e medicina preventiva	4	2	0	1	1	0	0	0	6		0	0	0	0	0	0	0	0	0
female	1986	26	0	Medicina Interna	11	2	0	0	1	0	0	0	6		0	0	0	0	0	0	0	0	0
male	1982	30	2	Medicina del Lavoro	7	1	1	2	1	2	1	1	11.8	2011-12-01	0	1	0	0	0	0	0	0	0
male	1984	28	0	Medicina Interna	7	1	0	0	1	0	1	1	11.8	2011-12-01	0	1	0	0	0	0	0	0	0
female	1958	54	2	TOSSICOLOGIA MEDICA	4	2	0	1	1	0	0	0	6		0	0	0	0	0	2	1	0	0
female	1977	35	1	ginecologia ed ostetricia	1	2	0	1	1	1	0	0	6.1		0	0	0	0	0	3	1	0	0
female	1979	33	0	Apparato respiratorio	11	2	1	0	1	0	1	0	6	Nov 2011, Jan 2012	1	0	0	0	0	0	0	0	0
female	1984	28	1	Chirurgia Generale	6	1	0	0	0	0	0	1	11.8		0	0	0	0	0	1	1	0	0
male	1966	46	2	Biochimica Clinica	5	2	0	0	1	0	1	0	8.7	2011-12-01	0	1	0	0	0	0	0	0	0
male	1980	32	1	urologia	15	1	0	0	0	0	1	1	14.1	2012-03-01	0	0	0	0	1	0	0	0	0
female	1985	27	1	Chirurgia Generale	14	1	0	0	1	1	0	1	14.1		0	0	0	0	0	0	0	0	0
female	1978	34	2	anestesia e rianimazione	1	2	1	0	0	0	0	0	6.1		0	0	0	0	0	0	0	0	0
female	1983	29	0	pediatria	1	2	0	0	0	0	1	0	6.1	2011-12-01	0	1	0	0	0	1	1	0	0
female	1978	34	0	Pediatria	6	1	0	1	0	0	1	1	11.8	2012-03-01	0	0	0	0	1	0	0	0	0
female	1982	30	0	neuropsichiatria infantile	15	1	0	0	1	0	0	1	14.1		0	0	0	0	0	1	1	1	1
female	1980	32	0	pneumologia	14	1	0	0	0	0	1	1	14.1	2011-12-01	0	1	0	0	0	0	0	1	1
female	1983	29	0	medicina interna	14	1	0	1	0	2	1	1	14.1	2012-03-01	0	0	0	0	1	3	1	1	0
female	1983	29	0	medicina interna	14	1	0	1	0	0	1	1	14.1	2012-03-01	0	0	0	0	1	3	1	1	0
female	1984	28	2	Radioterapia	14	1	0	0	1	2	1	1	14.1	2012-03-01	0	0	0	0	1	0	0	0	0
female	1983	29	1	OFTALMOLOGIA	10	2	0	0	0	0	1	1	13.1	2011-11-01	1	0	0	0	0	0	0	0	0
female	1981	31	2	Igiene e Medicina Preventiva	7	1	0	0	0	2	0	1	11.8		0	0	0	0	0	0	0	0	1
female	1983	29	0	Geriatria	6	1	0	0	0	0	0	1	11.8		0	0	0	0	0	3	1	1	0
female	1983	29	1	Ginecologia e ostetricia	16	1	0	0	0	0	0	0	7.2		0	0	0	0	0	3	1	1	1
female	1983	29	0	nefrologia	15	1	0	1	0	1	1	1	14.1	2012-02-01	0	0	0	1	0	3	1	1	1
female	1981	31	2	patologia clinica	6	1	0	0	0	1	1	1	11.8	2012-01-01	0	0	1	0	0	0	0	1	0
female	1983	29	0	pediatria	14	1	1	0	0	0	1	1	14.1	2011-11-01	1	0	0	0	0	2	1	0	0
female	1982	30	1	chirurgia pediatrica	15	1	0	0	0	0	0	1	14.1		0	0	0	0	0	3	1	1	1
male	1983	29	1	Ginecologia e ostetricia	8	2	1	0	0	0	0	0	6		0	0	0	0	0	1	1	1	0
female	1983	29	0	oncologia	13	0	0	0	1	0	1	0	8.5	2012-01-01	0	0	1	0	0	0	0	1	0
female	1981	31	0	medicina interna	0	0	0	0	1	0	0	1	10.2		0	0	0	0	0	0	0	0	0
female	1981	31	0	Medicina interna	2	0	0	0	0	0	0	1	11.7		0	0	0	0	0	3	1	0	0
female	1982	30	2	medicina legale	2	0	1	1	1	0	0	1	11.7		0	0	0	0	0	3	1	1	0
female	1985	27	0	Medicina interna	17	0	0	0	1	0	1	1	11.6	Feb 2012, Mar 2012	0	0	0	1	1	0	0	0	0
male	1983	29	1	Chirurgia Generale	17	0	0	0	1	1	1	1	11.6	2012-01-01	0	0	1	0	0	0	0	0	0
female	1983	29	2	Anestesia e Rianimazione	13	0	0	0	0	0	0	0	8.5		0	0	0	0	0	0	0	0	0
female	1981	31	0	Endocrinologia	12	0	0	1	0	0	0	1	11.7		0	0	0	0	0	0	0	0	0
male	1983	29	0	medicina interna	0	0	0	0	1	1	1	1	10.2	2011-11-01	1	0	0	0	0	0	0	0	0
female	1985	27	1	Ginecologia ed Ostetricia	17	0	0	0	1	0	0	1	11.6		0	0	0	0	0	1	1	0	0
male	1981	31	0	Medicina d' Emergenza-Urgenza	17	0	1	0	0	1	1	1	11.6	Dec 2011, Feb 2012	0	1	0	1	0	0	0	0	0
female	1984	28	2	anestesia e rianimazione	9	0	0	0	0	0	1	1	11.7	2012-01-01	0	0	1	0	0	1	1	1	0
male	1972	40	1	Ginecologia ed Ostetricia	17	0	0	1	0	0	1	1	11.6	2012-01-01	0	0	1	0	0	2	1	0	0
female	1980	32	0	pediatria	17	0	0	0	0	2	1	1	11.6	2011-12-01	0	1	0	0	0	0	0	0	0
male	1981	31	0	Geriatria	2	0	0	1	0	0	1	1	11.7	2011-12-01	0	1	0	0	0	1	1	0	0
female	1982	30	0	pediatria	0	0	0	0	0	1	1	1	10.2	2011-12-01	0	1	0	0	0	0	0	0	0
female	1982	30	0	dermatologia e venereologia	17	0	0	1	0	0	0	1	11.6		0	0	0	0	0	0	0	0	0
female	1982	30	0	Nefrologia	0	0	0	0	1	0	0	1	10.2		0	0	0	0	0	0	0	0	0
female	1985	27	2	medicina fisica e riabilitativa	13	0	0	1	0	0	0	0	8.5		0	0	0	0	0	0	0	0	0
female	1982	30	0	medicina Interna	0	0	0	1	1	0	0	1	10.2		0	0	0	0	0	0	0	0	0
female	1986	26	0	psichiatria	9	0	0	1	0	0	0	1	11.7		0	0	0	0	0	0	0	0	0
female	1985	27	1	oftalmologia	2	0	0	0	0	1	1	1	11.7	2011-12-01	0	1	0	0	0	0	0	0	0
female	1982	30	2	Radiodiagnostica	0	0	0	0	1	0	1	1	10.2	2012-01-01	0	0	1	0	0	0	0	0	0
female	1984	28	0	Oncologia medica	9	0	0	0	1	0	0	1	11.7		0	0	0	0	0	0	0	0	0
male	1975	37	2	scienza dell'alimentazione	2	0	0	1	0	2	0	1	11.7		0	0	0	0	0	0	0	0	0
female	1982	30	0	medicina emergenza urgenza	13	0	0	0	0	0	0	0	8.5		0	0	0	0	0	0	0	0	0
male	1982	30	2	Anestesia e Rianimazione	17	0	0	0	1	0	0	1	11.6		0	0	0	0	0	0	0	0	0
female	1980	32	0	neurologia	3	0	0	0	1	0	0	0	8.5		0	0	0	0	0	0	0	0	0
female	1980	32	2	fisiatria	0	0	0	0	0	0	0	1	10.2		0	0	0	0	0	0	0	0	0
male	1984	28	2	Radiodiagnostica	0	0	0	1	0	1	0	1	10.2		0	0	0	0	0	0	0	0	0
male	1983	29	0	medicina d'emergenza urgenza	0	0	0	1	1	0	0	1	10.2		0	0	0	0	0	0	0	0	0
female	1984	28	1	Ginecologia ed Ostetricia	2	0	0	0	0	1	0	1	11.7		0	0	0	0	0	0	0	0	0
female	1981	31	2	igiene e medicina preventiva	17	0	0	0	0	0	1	1	11.6	2012-01-01	0	0	1	0	0	0	0	0	0
female	1984	28	1	Ginecologia ed ostetricia	13	0	0	1	1	0	0	0	8.5		0	0	0	0	0	0	0	0	0
female	1984	28	1	chirurgia vascolare	13	0	0	0	1	0	0	0	8.5		0	0	0	0	0	0	0	0	0
female	1980	32	0	pediatria	0	0	0	1	1	0	0	1	10.2		0	0	0	0	0	0	0	0	0
female	1983	29	1	chirurgia plastica ricostrittiva ed estetica	0	0	1	1	1	1	0	1	10.2		0	0	0	0	0	0	0	0	0
female	1985	27	1	oftalmologia	2	0	0	0	0	1	1	1	11.7	2011-12-01	0	1	0	0	0	0	0	0	0
female	1982	30	0	Endocrinologia e Mal del Metabolismo	17	0	0	0	1	0	1	1	11.6	2011-12-01	0	1	0	0	0	0	0	0	0
female	1983	29	2	Medicina del Lavoro	12	0	0	0	1	0	1	1	11.7	2012-02-01	0	0	0	1	0	0	0	0	0
male	1978	34	2	Igiene e Medicina preventiva	13	0	0	2	0	1	1	0	8.5	2012-01-01	0	0	1	0	0	0	0	1	0
female	1981	31	0	endocrinologia	17	0	0	0	1	0	1	1	11.6	2011-11-01	1	0	0	0	0	0	0	0	0
female	1978	34	2	Anestesia	0	0	1	1	0	1	1	1	10.2	2011-11-01	1	0	0	0	0	0	0	0	0
female	1982	30	0	Pediatria	9	0	0	0	1	0	0	1	11.7		0	0	0	0	0	0	0	0	0
female	1985	27	0	malattie apparato respiratorio	0	0	0	0	1	0	0	1	10.2		0	0	0	0	0	3	1	0	0
female	1983	29	0	geriatria	0	0	0	1	0	0	0	1	10.2		0	0	0	0	0	0	0	0	0
female	1981	31	0	pediatria	9	0	0	1	0	2	0	1	11.7		0	0	0	0	0	1	1	0	0
female	1981	31	0	Oncologia	13	0	0	0	0	2	0	0	8.5		0	0	0	0	0	0	0	0	0
female	1980	32	2	radiodiagnostica	0	0	0	1	1	0	0	1	10.2		0	0	0	0	0	0	0	0	0
female	1982	30	1	Ortopedia e Traumatologia	13	0	0	0	1	0	0	0	8.5		0	0	0	0	0	0	0	0	0
female	1980	32	2	anestesia e rianimazione	12	0	0	0	1	0	1	1	11.7	2012-02-01	0	0	0	1	0	0	0	0	0
female	1984	28	0	medicina interna	2	0	0	0	0	0	1	1	11.7	2012-02-01	0	0	0	1	0	0	0	0	0
female	1985	27	2	Anestesia e Rinimazione	17	0	0	0	1	0	1	1	11.6	Dec 2011, Feb 2012	0	1	0	1	0	0	0	1	0
female	1985	27	2	Anestesia e Rinimazione	17	0	0	0	1	0	1	1	11.6	Dec 2011, Feb 2012	0	1	0	1	0	0	0	1	0
female	1985	27	2	Medicina del Lavoro	3	0	0	0	1	2	0	0	8.5		0	0	0	0	0	1	1	1	1
female	1983	29	2	Medicina del Lavoro	9	0	0	1	0	2	1	1	11.7	Nov 2011, Dec 2011, Feb 2012, Mar 2012	1	1	0	1	1	3	1	1	1
female	1982	30	0	endocrinologia e malattie del ricambio	0	0	0	0	0	0	0	1	10.2		0	0	0	0	0	3	1	0	0
female	1984	28	0	Medicina Interna	17	0	0	0	0	0	1	1	11.6	2012-01-01	0	0	1	0	0	3	1	1	1
female	1981	31	0	Pediatria	13	0	0	0	0	0	0	0	8.5		0	0	0	0	0	0	0	0	0
female	1981	31	0	Pediatria	13	0	0	0	0	0	0	0	8.5		0	0	0	0	0	0	0	0	0
female	1977	35	2	Igiene e Medicina Preventiva	0	0	0	0	0	1	0	1	10.2		0	0	0	0	0	3	1	1	1
female	1985	27	2	Anestesia e Rianimazione	3	0	0	0	0	1	1	0	8.5	2012-03-01	0	0	0	0	1	0	0	0	0
female	1984	28	0	Nefrologia	2	0	0	2	0	2	1	1	11.7	Nov 2011, Dec 2011, Jan 2012	1	1	0	0	0	0	0	1	0
female	1981	31	1	Ginecologia ed ostetricia	3	0	0	0	0	1	0	0	8.5		0	0	0	0	0	1	1	1	1
female	1983	29	1	gineclogia ostetricia	16	1	0	1	0	1	0	0	7.2		0	0	0	0	0	0	0	0	0
male	1979	33	0	Medicina Interna	10	2	1	1	1	2	0	1	13.1		0	0	0	0	0	0	0	0	0
female	1982	30	2	Radiodiagnostica	6	1	0	1	0	0	0	1	11.8		0	0	0	0	0	0	0	0	0
female	1982	30	0	MALATTIE INFETTIVE	10	2	1	0	0	0	0	1	13.1		0	0	0	0	0	3	1	1	1
female	1975	37	2	Anatomia patologica	1	2	0	0	1	0	1	0	6.1	2012-02-01	0	0	0	1	0	0	0	0	0
female	1985	27	0	Medicina interna	17	0	0	1	0	0	1	1	11.6	Jan 2012, Feb 2012	0	0	1	1	0	1	1	0	0
female	1981	31	0	Pediatria	17	0	1	0	1	0	0	1	11.6		0	0	0	0	0	0	0	0	0
female	1980	32	2	igiene e medicina preventiva	13	0	0	1	0	0	0	0	8.5		0	0	0	0	0	0	0	0	0
female	1977	35	1	gineco	17	0	0	0	0	0	0	1	11.6		0	0	0	0	0	0	0	0	0
female	1979	33	0	Medicina Interna	2	0	0	0	1	0	1	1	11.7	2011-12-01	0	1	0	0	0	0	0	0	0
female	1983	29	0	Cardiologia	0	0	0	0	1	0	0	1	10.2		0	0	0	0	0	0	0	0	0
female	1978	34	2	igiene e medicina preventiva	0	0	0	0	1	2	0	1	10.2		0	0	0	0	0	0	0	0	0
male	1980	32	0	oncologia medica	2	0	0	0	0	0	0	1	11.7		0	0	0	0	0	0	0	0	0
male	1981	31	1	chirurgia generale	12	0	0	0	0	0	1	1	11.7	2011-12-01	0	1	0	0	0	0	0	0	0
female	1982	30	1	ginecologia ed ostetricia	2	0	0	0	0	2	0	1	11.7		0	0	0	0	0	0	0	0	0
female	1979	33	0	allergologia ed immunologia clinica	10	2	0	0	0	0	1	1	13.1	2012-02-01	0	0	0	1	0	0	0	0	0
female	1980	32	2	Microbiologia	11	2	0	0	1	1	1	0	6	2012-02-01	0	0	0	1	0	0	0	0	0
female	1974	38	2	Microbiologia	11	2	0	1	1	1	1	0	6	2012-01-01	0	0	1	0	0	0	0	0	0
female	1975	37	2	medicina fisica e riabilitazione	1	2	0	0	0	0	1	0	6.1	2011-12-01	0	1	0	0	0	3	1	1	1
female	1985	27	0	medicina interna	6	1	0	0	0	2	1	1	11.8	Nov 2011, Feb 2012	1	0	0	1	0	1	1	1	1
female	1980	32	2	diagnostica per immagini	15	1	0	1	0	0	1	1	14.1	Dec 2011, Jan 2012	0	1	1	0	0	0	0	0	0
female	1981	31	0	Psichiatria	5	2	0	0	0	0	1	0	8.7	2012-01-01	0	0	1	0	0	0	0	0	0
female	1984	28	0	gastroenterologia	11	2	0	1	0	0	0	0	6		0	0	0	0	0	0	0	0	0
male	1984	28	2	Radiodiagnostica	6	1	0	1	1	0	1	1	11.8	2011-12-01	0	1	0	0	0	0	0	0	0
female	1985	27	0	endocrinologia e malattie del ricambio	10	2	0	2	1	2	1	1	13.1	2012-01-01	0	0	1	0	0	0	0	0	0
male	1983	29	0	geriatria	5	2	0	1	0	0	1	0	8.7	2011-11-01	1	0	0	0	0	0	0	0	0
female	1982	30	0	Psichiatria	16	1	0	1	0	0	0	0	7.2		0	0	0	0	0	0	0	0	0
female	1981	31	2	Diagnostica per immagini (Radiologia)	4	2	0	0	0	2	0	0	6		0	0	0	0	0	0	0	0	0
female	1981	31	0	Medicina Interna	6	1	0	0	0	0	0	1	11.8		0	0	0	0	0	0	0	0	0
female	1986	26	1	Chirurgia Generale	11	2	0	0	0	1	1	0	6	2012-03-01	0	0	0	0	1	0	0	0	0
female	1986	26	1	Chirurgia Generale	11	2	0	0	0	1	1	0	6	2012-03-01	0	0	0	0	1	0	0	0	0
male	1984	28	1	ortopedia	10	2	0	0	0	1	1	1	13.1	2011-12-01	0	1	0	0	0	0	0	0	0
female	1985	27	0	ematologia	11	2	1	0	0	0	1	0	6	2012-02-01	0	0	0	1	0	0	0	0	0
male	1983	29	1	Cardiochirurgia	11	2	0	0	0	1	1	0	6	2012-02-01	0	0	0	1	0	0	0	0	0
female	1985	27	0	lmal app cardiovascolare	16	1	0	0	0	0	1	0	7.2	2012-03-01	0	0	0	0	1	2	1	1	0
male	1984	28	1	otorinolaringoiatria	6	1	1	1	0	0	1	1	11.8	2011-11-01	1	0	0	0	0	3	1	1	0
female	1983	29	0	geriatria	14	1	0	2	0	2	0	1	14.1		0	0	0	0	0	0	0	0	0
male	1983	29	1	ginecologia e ostetricia	4	2	0	0	0	2	0	0	6		0	0	0	0	0	0	0	0	0
male	1977	35	2	Radioterapia	7	1	0	1	1	0	1	1	11.8	2011-12-01	0	1	0	0	0	0	0	0	0
female	1978	34	2	Radioterapia	7	1	0	1	1	0	1	1	11.8	2011-12-01	0	1	0	0	0	0	0	0	0
male	1972	40	2	Radioterapia	7	1	0	1	1	0	1	1	11.8	2011-12-01	0	1	0	0	0	0	0	0	0
female	1984	28	0	Malattie Infettive	10	2	0	0	1	1	1	1	13.1	2012-03-01	0	0	0	0	1	0	0	0	0
female	1985	27	1	neurochirurgia	14	1	1	0	0	0	0	1	14.1		0	0	0	0	0	0	0	0	0
female	1985	27	0	nefrologia	1	2	0	1	1	0	1	0	6.1		0	0	1	0	0	0	0	0	0
female	1973	39	0	endocrinologia e malattie del ricambio	11	2	0	0	1	2	0	0	6		0	0	0	0	0	0	0	0	0
male	1984	28	1	ginecologia e ostetricia	11	2	0	1	1	1	0	0	6		0	0	0	0	0	2	1	0	0
female	1981	31	0	Endocrinologia	1	2	0	1	0	2	0	0	6.1		0	0	0	0	0	0	0	0	0
male	1983	29	0	Medicina Interna	11	2	0	1	1	0	1	0	6	2011-12-01	0	1	0	0	0	0	0	0	0
male	1978	34	1	Urologia	15	1	0	1	0	1	1	1	14.1	2012-01-01	0	0	1	0	0	0	0	0	0
female	1983	29	2	Anatomia Patologica	11	2	0	1	0	1	1	0	6	2012-01-01	0	0	1	0	0	0	0	0	0
male	1984	28	0	malattie dell'apparato cardiovascolare	1	2	0	0	1	2	1	0	6.1	2012-01-01	0	0	1	0	0	0	0	0	0
male	1984	28	1	Ortopedia	11	2	1	0	0	1	1	0	6	2012-02-01	0	0	0	1	0	0	0	0	0
male	1979	33	0	medicina interna	6	1	1	1	1	2	0	1	11.8		0	0	0	0	0	0	0	0	0
male	1985	27	0	oncologia medica	1	2	0	2	0	0	1	0	6.1	2012-03-01	0	0	0	0	1	0	0	0	0
female	1979	33	1	Otorinolaringoiatria	11	2	0	0	0	0	0	0	6		0	0	0	0	0	0	0	0	0
female	1984	28	1	Otorinolaringoiatria	11	2	0	0	0	0	0	0	6		0	0	0	0	0	0	0	0	0
female	1983	29	2	Igiene e medicina preventiva	4	2	0	0	1	0	0	0	6		0	0	0	0	0	0	0	0	0
female	1983	29	2	Igiene e medicina preventiva	4	2	0	0	1	0	0	0	6		0	0	0	0	0	0	0	0	0
female	1984	28	0	Ematologia	6	1	0	0	0	1	1	1	11.8	2011-12-01	0	1	0	0	0	0	0	0	0
female	1984	28	0	oncologia medica	5	2	0	0	1	1	1	0	8.7	2012-02-01	0	0	0	1	0	0	0	0	0
female	1981	31	0	Ematologia	6	1	0	0	1	1	1	1	11.8	2012-01-01	0	0	1	0	0	0	0	0	0
female	1980	32	2	igiene e medicina preventiva	4	2	1	0	2	1	1	0	6	2012-01-01	0	0	1	0	0	0	0	0	0
male	1985	27	1	Chirurgia generale	4	2	0	0	1	2	1	0	6	Jan 2012, Feb 2012	0	0	1	1	0	0	0	0	0
male	1984	28	1	Cardiochirurgia	6	1	0	0	0	0	0	1	11.8		0	0	0	0	0	0	0	0	0
female	1982	30	1	Chirurgia pediatrica	14	1	0	0	0	1	0	1	14.1		0	0	0	0	0	0	0	0	0
female	1982	30	0	Pediatria	6	1	0	0	0	0	0	1	11.8		0	0	0	0	0	0	0	0	0
male	1977	35	1	ginecologia ed ostetricia	15	1	0	0	0	1	0	1	14.1		0	0	0	0	0	0	0	0	0
female	1982	30	1	OCULISTICA	1	2	0	0	1	0	0	0	6.1		0	0	0	0	0	0	0	0	0
female	1981	31	1	ginecologia e ostetricia	15	1	0	1	1	1	1	1	14.1	2011-11-01	1	0	0	0	0	0	0	0	0
female	1978	34	0	medicina dello sport	10	2	0	0	1	0	0	1	13.1		0	0	0	0	0	0	0	0	0
female	1984	28	0	Geriatria	11	2	1	1	0	0	0	0	6		0	0	0	0	0	0	0	0	0
male	1983	29	0	NEUROLOGIA	1	2	1	1	0	0	1	0	6.1	2012-01-01	0	0	1	0	0	0	0	0	0
male	1978	34	0	neurologia	1	2	0	0	0	0	1	0	6.1	2012-02-01	0	0	0	1	0	0	0	0	0
male	1980	32	0	Medicina interna	11	2	0	0	0	0	1	0	6	2012-01-01	0	0	1	0	0	0	0	0	0
male	1980	32	0	Medicina interna	11	2	0	0	0	0	1	0	6	2012-01-01	0	0	1	0	0	0	0	0	0
male	1980	32	0	Medicina interna	11	2	0	0	0	0	1	0	6	2012-01-01	0	0	1	0	0	0	0	0	0
male	1983	29	0	Med d'Emergenza-Urgenza	16	1	0	0	2	0	0	0	7.2		0	0	0	0	0	0	0	0	0
female	1983	29	0	REUMATOLOGIA	1	2	0	1	0	2	0	0	6.1		0	0	0	0	0	0	0	0	0
female	1984	28	0	Geriatria	11	2	1	0	0	0	1	0	6	2012-02-01	0	0	0	1	0	0	0	0	0
female	1984	28	0	Geriatria	11	2	1	0	0	0	1	0	6	2012-02-01	0	0	0	1	0	0	0	0	0
female	1982	30	0	Pediatria	16	1	1	1	0	2	1	0	7.2	2012-01-01	0	0	1	0	0	1	1	1	0
female	1984	28	0	pediatria	16	1	1	1	0	0	0	0	7.2		0	0	0	0	0	2	1	1	1
female	1985	27	2	Anestesia rianimazione terapia intensiva	14	1	1	0	1	1	1	1	14.1	2012-01-01	0	0	1	0	0	3	1	1	1
female	1982	30	0	nefrologia	15	1	0	0	1	0	1	1	14.1	2012-01-01	0	0	1	0	0	0	0	0	0
female	1985	27	1	Ortopedia	11	2	0	0	1	0	1	0	6	2012-01-01	0	0	1	0	0	2	1	1	1
female	1983	29	2	Anatomia Patologica	6	1	0	1	1	0	1	1	11.8	2012-03-01	0	0	0	0	1	3	1	1	1
female	1976	36	0	Anestesia e Rianimazione e Scienza dell' alimentazione	15	1	1	2	0	2	1	1	14.1	2011-11-01	1	0	0	0	0	2	1	0	0
female	1976	36	0	Anestesia e Rianimazione e Scienza dell' alimentazione	15	1	1	2	0	2	1	1	14.1	2011-11-01	1	0	0	0	0	2	1	0	0
female	1981	31	0	medicina interna	6	1	0	0	1	0	0	1	11.8		0	0	0	0	0	1	1	0	1
male	1982	30	1	ortopedia e traumatologia	11	2	0	1	1	0	0	0	6		0	0	0	0	0	2	1	1	0
female	1984	28	0	pediatria	4	2	0	0	1	0	0	0	6		0	0	0	0	0	3	1	1	1
female	1983	29	1	Otorinolaringoiatria	10	2	0	0	0	0	1	1	13.1	2012-01-01	0	0	1	0	0	0	0	0	0
female	1983	29	2	radiologia	15	1	0	0	1	0	1	1	14.1	Dec 2011, Jan 2012	0	1	1	0	0	0	0	0	0
female	1975	37	1	chirurgia vascolare	4	2	0	0	0	0	0	0	6		0	0	0	0	0	2	1	0	0
female	1982	30	0	dermatologia	8	2	0	0	1	0	1	0	6	2012-03-01	0	0	0	0	1	0	0	0	0
male	1984	28	2	medicina del lavoro	17	0	0	1	0	0	0	1	11.6		0	0	0	0	0	1	1	1	0
male	1984	28	2	medicina del lavoro	17	0	0	1	0	0	0	1	11.6		0	0	0	0	0	1	1	1	0
female	1984	28	0	Medicina Interna	17	0	0	0	1	0	1	1	11.6	Dec 2011, Feb 2012	0	1	0	1	0	0	0	0	0
female	1980	32	0	pediatria	3	0	0	0	1	0	1	0	8.5	2012-02-01	0	0	0	1	0	3	1	1	0
male	1985	27	0	Psichiatria	13	0	0	0	0	2	1	0	8.5	2011-12-01	0	1	0	0	0	0	0	0	0
female	1985	27	0	Ematologia	13	0	0	0	0	0	1	0	8.5	Dec 2011, Jan 2012	0	1	1	0	0	0	0	0	0
female	1984	28	2	Radioterapia	3	0	0	0	0	1	1	0	8.5	2012-02-01	0	0	0	1	0	0	0	0	0
female	1981	31	0	Pediatria	0	0	0	1	1	0	0	1	10.2		0	0	0	0	0	3	1	0	0
female	1981	31	0	Pediatria	13	0	0	0	0	0	0	0	8.5		0	0	0	0	0	0	0	0	0
female	1983	29	0	oncologia	17	0	0	0	0	0	1	1	11.6	2012-02-01	0	0	0	1	0	3	1	1	0
female	1985	27	1	Ginecologia e Ostetricia	17	0	0	0	0	2	0	1	11.6		0	0	0	0	0	3	1	0	0
male	1982	30	2	Anestesia e rianimazione	17	0	1	0	0	0	0	1	11.6		0	0	0	0	0	0	0	0	0
male	1982	30	0	pediatria	2	0	0	0	0	0	1	1	11.7	2012-02-01	0	0	0	1	0	0	0	0	0
female	1981	31	1	GINECOLOGIA ED OSTETRICIA	3	0	1	0	0	0	1	0	8.5	2012-01-01	0	0	1	0	0	0	0	0	0
female	1982	30	1	ginecologia ed ostetricia	2	0	0	1	0	2	0	1	11.7		0	0	0	0	0	0	0	0	0
female	1984	28	0	cardiologia	0	0	1	0	0	0	0	1	10.2		0	0	0	0	0	0	0	0	0
female	1984	28	0	malattie dell'apparato cardiovascolare	17	0	0	0	2	2	0	1	11.6		0	0	0	0	0	0	0	0	0
female	1984	28	2	igiene e medicina preventiva	9	0	1	1	1	0	0	1	11.7		0	0	0	0	0	0	0	0	0
female	1983	29	0	Geriatria	17	0	0	0	1	0	0	1	11.6		0	0	0	0	0	1	1	0	0
female	1984	28	0	pediatria	17	0	0	2	1	2	1	1	11.6	2012-01-01	0	0	1	0	0	0	0	0	0
female	1984	28	2	Medicina fisica e riabilitativa	2	0	0	0	1	1	1	1	11.7	2011-12-01	0	1	0	0	0	3	1	0	0
female	1983	29	0	Medicina fisica e riabilitativa	17	0	0	1	0	0	1	1	11.6	2011-11-01	1	0	0	0	0	3	1	1	0
female	1982	30	0	geriatria	17	0	0	0	1	0	0	1	11.6		0	0	0	0	0	0	0	0	0
female	1979	33	2	Medicina Legale	0	0	0	0	1	1	1	1	10.2	2011-12-01	0	1	0	0	0	0	0	0	0
female	1983	29	2	Igiene e Medicina Preventiva	3	0	0	0	2	2	0	0	8.5		0	0	0	0	0	0	0	0	0
female	1984	28	0	Ematologia	0	0	1	0	1	0	0	1	10.2		0	0	0	0	0	0	0	0	0
female	1984	28	2	Igiene	17	0	0	0	1	2	0	1	11.6		0	0	0	0	0	0	0	0	0
female	1979	33	2	Anestesia a Rianimazione	9	0	0	0	0	1	1	1	11.7	2012-03-01	0	0	0	0	1	0	0	0	0
female	1984	28	2	Radiologia	17	0	0	0	0	0	0	1	11.6		0	0	0	0	0	1	1	1	1
male	1984	28	0	Pediatria	12	0	0	1	0	0	1	1	11.7	2012-01-01	0	0	1	0	0	3	1	1	1
male	1984	28	0	pediatria	9	0	0	0	0	2	1	1	11.7	2012-03-01	0	0	0	0	1	3	1	1	1
female	1980	32	0	Malattie dell'apparato Respiratorio	0	0	0	0	1	0	1	1	10.2	2011-11-01	1	0	0	0	0	1	1	0	1
female	1984	28	0	pediatria	3	0	0	0	0	1	0	0	8.5		0	0	0	0	0	3	1	0	1
female	1984	28	0	Malattie infettive	3	0	0	0	1	1	0	0	8.5		0	0	0	0	0	0	0	1	1
female	1980	32	1	urologia	3	0	0	1	0	0	1	0	8.5	2011-12-01	0	1	0	0	0	0	0	0	0
female	1983	29	1	ginecologia ed ostetricia	8	2	1	0	1	0	1	0	6	2011-12-01	0	1	0	0	0	0	0	0	0
male	1980	32	2	anestesia e rianimazione	5	2	0	0	1	0	0	0	8.7		0	0	0	0	0	2	1	0	0
male	1986	26	2	radiodiagnostica	14	1	0	1	0	1	1	1	14.1	2011-11-01	1	0	0	0	0	0	0	0	0
female	1983	29	0	Cardiologia	14	1	0	1	0	0	1	1	14.1	2011-12-01	0	1	0	0	0	0	0	0	0
male	1981	31	1	Chirurgia Generale	5	2	1	1	0	1	1	0	8.7	2012-01-01	0	0	1	0	0	0	0	0	0
female	1985	27	2	Anestesia e Rianimazione	12	0	0	1	1	1	0	1	11.7		0	0	0	0	0	0	0	0	0
female	1984	28	1	Chirurgia Generale	4	2	0	0	0	1	0	0	6		0	0	0	0	0	0	0	0	0
male	1984	28	1	Oftalmologia	5	2	1	1	0	2	1	0	8.7	2012-02-01	0	0	0	1	0	0	0	0	0
female	1980	32	0	Neurologia	1	2	0	1	0	0	1	0	6.1	2012-02-01	0	0	0	1	0	0	0	0	0
female	1977	35	1	maxillofacciale	17	0	0	0	1	1	1	1	11.6	2012-03-01	0	0	0	0	1	0	0	0	0
male	1982	30	2	diagnostica per immagini	14	1	0	1	1	0	0	1	14.1		0	0	0	0	0	0	0	0	0
female	1981	31	1	ginecologia e ostetricia	1	2	0	0	0	1	0	0	6.1		0	0	0	0	0	0	0	0	0
male	1984	28	1	ortopedia	4	2	0	0	0	1	1	0	6	2011-12-01	0	1	0	0	0	0	0	0	0
female	1982	30	0	Neurologia	5	2	0	0	1	2	0	0	8.7		0	0	0	0	0	2	1	0	0
male	1984	28	0	Oncologia medica	15	1	0	0	1	1	0	1	14.1		0	0	0	0	0	0	0	0	0
female	1982	30	0	Psichiatria	13	0	0	0	1	0	1	0	8.5	2012-02-01	0	0	0	1	0	0	0	0	0
female	1984	28	2	Scienza dell'Alimentazione	2	0	0	1	1	0	0	1	11.7		0	0	0	0	0	2	1	0	0
male	1985	27	2	genetica medica	10	2	0	2	1	0	1	1	13.1	2012-02-01	0	0	0	1	0	0	0	0	0
male	1984	28	0	Malattie Infettive	3	0	0	1	2	1	0	0	8.5		0	0	0	0	0	0	0	0	0
female	1982	30	1	Oftalmologia	13	0	0	0	1	2	0	0	8.5		0	0	0	0	0	0	0	0	0
female	1983	29	0	oncologia	17	0	0	0	1	0	1	1	11.6	2011-12-01	0	1	0	0	0	0	0	0	0
female	1982	30	2	Anatomia Patologica	6	1	0	0	1	0	0	1	11.8		0	0	0	0	0	0	0	0	0
female	1983	29	1	Chirurgia generale	1	2	1	0	1	1	0	0	6.1		0	0	0	0	0	0	0	0	0
female	1983	29	1	Chirurgia generale	1	2	1	0	1	1	0	0	6.1		0	0	0	0	0	0	0	0	0
female	1981	31	2	Genetica Medica	6	1	1	1	1	2	1	1	11.8	2011-12-01	0	1	0	0	0	0	0	0	0
male	1975	37	2	microbiologia e virologia	14	1	0	1	1	0	0	1	14.1		0	0	0	0	0	0	0	0	0
male	1983	29	2	medicina legale	3	0	0	0	0	0	1	0	8.5	Dec 2011, Jan 2012	0	1	1	0	0	0	0	0	0
female	1982	30	0	reumatologia	1	2	0	0	0	0	1	0	6.1	2012-02-01	0	0	0	1	0	1	1	1	1
female	1984	28	1	Ginecologia	5	2	0	0	1	0	1	0	8.7	Nov 2011, Jan 2012	1	0	0	0	0	0	0	0	0
female	1982	30	0	geriatria	14	1	0	1	0	1	0	1	14.1		0	0	0	0	0	3	1	1	1
female	1973	39	0	Psichiatria	8	2	0	0	0	0	0	0	6		0	0	0	0	0	0	0	0	1
male	1976	36	2	Medicina Legale	0	0	1	0	1	2	1	1	10.2	2011-11-01	1	0	0	0	0	0	0	0	1
female	1983	29	1	ginecologia ed ostetricia	1	2	0	0	1	1	1	0	6.1	2011-11-01	1	0	0	0	0	3	1	0	0
female	1983	29	0	Neurlogia	2	0	0	0	0	0	0	1	11.7		0	0	0	0	0	1	1	1	1
female	1983	29	0	Neurlogia	2	0	0	0	0	0	0	1	11.7		0	0	0	0	0	1	1	1	1
female	1983	29	0	neurofisiopatologia	15	1	0	0	0	0	1	1	14.1	2012-01-01	0	0	1	0	0	0	0	0	0
female	1981	31	2	Anestesia e rianimazione	2	0	0	0	0	1	0	1	11.7		0	0	0	0	0	1	1	0	0
[truncated: 507 more rows]
